# Supplementary material for: Competitive oxidation and ubiquitylation on the evolutionarily conserved cysteine confer tissue-specific stabilization of Insig-2
Source: Nat Commun. 2020 Jan 17;11:379. doi: 10.1038/s41467-019-14231-w (PMC6969111; doi:10.1038/s41467-019-14231-w)
Supplement: Supplementary file 3 — Supplementary Data 1 [file 41467_2019_14231_MOESM3_ESM.txt]

Note: All insig-2 gene sequences identified from this study.

>Hydrophis melanocephalus insig2
ATGGCAGATGTTGATGTTCAACCATCCATACCAAAAAGGTGTGGCCCGTACATTTCTTCCATCACTAGCCACAGCCTGAACCTGGTCCTTCGTGGAATAGTCCTGTTCTTAATTGGAGTCTTTCTTGCATTAATATTAAACTTGCTTCAGATACAAAGAAATGTCACCTTATTTCCACCAGATGTGATTACAAGCATCTTTTCTTCAGCTTGGTGGGTACCCCTCGGATGCGGCACAGCATCAGCTGTAATTGGATTATTGTACCCTTGCATGGATAGACATCTGGGAGAACCTCATAAATTTAAGAGAGAATGGTCCAGTGTGATGAGATGCGTAGCAGTCTTTGTTGGCATAAATCATGCCAGTGCTAAAGTGGATTTTGCCAACAACTTCCAGTTGTCTCTCACACTTGCTGCACTTTCAGTGGGGCTGTGGTGGACTTTTGATAGATCTCGAAATGGTTTTGGACTTGGAATTGGAATTGCATTTTTAGCCACTTTGGTGACTCAGCTTCTGGTCTACAATGGAGTTTATCAATACACATCTCCTGACTTCCTTTATGTCCGTTCCTGGTTGCCCTGTATATTCTTTGCTGGTGGAATAACTATGGGAAATATTGGCAGGCAACTAGCAATGTATGAATGTAAAGTTATTACGGAAAAGTCTCATCAGGACtga
>Florida manatee insig2
ATGACGGAAGGAGAGACAGAGTCACCTGGGCCCGAAAAGTGTGGTCCATATATTTCATCTGTCACGAGCCGGAGTGTGAACTTGATGATCCGTGGAGTAGTGCTGTTTTCGATTGGAGTATTCCTTGCGTTAGTGTTAAACTTACTTCAGATTCAGAGAAATGTGACCCTCTTTCCACCTGACGTGATTGCAAGCATCTTTTCTTCAGCATGGTGGGTACCACCGTGCTGTGGTACAGCTTCAGCTGTGATTGGGTTATTATACCCCTGCATTGACAAGCATCTGGGAGAGCCACATAAATTCAAAAGAGAGTGGTCCAGTGTAATGCGGTGTGTAGCTGTCTTTGTTGGTATAAATCACGCCAGCGCTAAGGTGGATTTTGATAACAACATACAGCTGTCTCTCACACTGGCTGCACTGTCCATTGGCCTGTGGTGGACGTTCGACAGGTCTAGAAGTGGGTTTGGCCTTGGAGTGGGAATTGCTTTCTTGGCAACCCTGGTCACTCAGCTGCTCGTCTACAATGGTGTTTACCAATACACATCTCCAGATTTTCTCTATGTACGTTCTTGGTTACCCTGTATTTTTTTTGCTGGAGGCATAACAATGGGAAACATTGGTCGGCAGCTGGCACTGTATGAATGTAAAGTCATCGCAGAAAAATCTCATCAGGAATGA
>Latimeria chalumnae insig2
ATGGCAGAAGAAGAGAAGGAGAAAACCACATCTTTGCCAAAAAGTTGTGGCCCGTACATTTCGGCTGTTACTAACCACAATATGAACTTGCTGATCAGAGGAGTGGTGCTGTTTTCGATTGGTGTGTTTCTTGCACTAGTGTTAAATTTACTGCAGGTTCAGAGAAATGTTACCCTCTTCCCTCCTGATGTGATTGCTAGCATCTTCTCCTCGGCCTGGTGGGTCCCTCTCTGCTGTGGTACAGCTTCAGCTGTGATCGGGCTATTGTACCCTTGCATTGACAGTCATTTGGGAGAGCCACATAAATTCAAAAGGGAGTGGTCCAGTGTAATGCGATGTGTAGCCGTCTTTGTGGGTATAAACCATGCCAGTGCAAAAGTGGACTTTGCCAACAATATCCAGCTGTCTCTTACGTTAGCAGCCCTCTCCATTGGACTGTGGTGGACTTTTGACAGATCCCGGAGCGGTTTCGGCCTTGGAATAGGAATTGCCTTCCTTGCAACTGTGGTCACCCAGTTGCTTGTGTATAATGGTGTTTATCAGTATACGTCTCCAGACTTTCTCTATGTTCGTTCTTGGTTACCGTGTATATTTTTTGCTGGGGGAATAACGATGGGAAATATAGGACGTCAGCTGGCAATGTATGAATGCAAAGTTGTTCAAGAAAAGTCTCATCAGGACTGA
>Callorhinchus milii insig2
ATGGCAGAGGAGGAAAGAAAGAAAACTGCAACTATGCAAATCAGACCTGGCCTGTATGTTTCTATGATCACTAATCAGAACATGAACTTGCTGATTCGAGGAGTGGTTCTATTTTCTATCGGTGTGTTCCTAGCACTTGTATTGAACTTACTGCAGATTCAAAGAAATGTTACACTTTTTCCTCCTGATGTGATTGCCAGCATTTTCTCTTCTGCCTGGTGGGTTCCACCATGCTGTGGTTCAGCTTCAGCTGTGATTGGCTTGCTATACCCATGCATTGACAGCCGTCTGGGAGAACCACACAAATTCAAGAGGGAATGGTCCAGCGTAATGCGTTGTGTGGCAGTCTTTGTCGGCATAAACCATGCCAGTGCTAAGGTTGACTTTGCTAACAATACGCAGCTCTCCCTCACATTAGCAGCACTTTCCATTGGTCTCTGGTGGACATTTGATCGATCTCGAAGTGGCTTTGGGCTTGGAATAGGAATTGCCTTTATTGCCACTTTGGTCACCCAGCTCCTTGTCTACAATGGCGTTTACCAATATACATCTCCAGACTTCCTTTATGTTCGGTCTTGGTTACCTTGTATATTTTTTGCTGGTGGAATAACAATGGGAAATATAGGCCGCCAATTAGCAATGTATGAATGCAAAGTTATTCCAGAGAAACCCCATCAAGACTGA
>Rhincodon typus insig2
ATGGCAGAGGAGGAAAGAACCAAAACCACAACTGTGCAGATCAGACATGGCCACTACCTTTCTACTATTACAAACCAGAACATGAACTTGCTTATTCGAGGAGTCGTCCTTTTTTCTATTGGTGTGTTCTTAGCACTTGTATTGAACTTACTGCAGATACAAAGAAATGTTACTCTTTTCCCCCCTGATGTGATTGCCAGCATTTTCTCTTCCGCTTGGTGGGTTCCACCATGTTGTGGTACAGCATCAGCTGTGATTGGTTTGCTTTACCCATGCATTGACAGCCACCTGGGAGAACCACACAAATTCAAGAGGGAATGGTCCAGTGTAATGCGTTGTGTTGCAGTCTTTGTTGGCATAAACCATGCTAGTGCTAAGGTGGATTTTGCCAACAATATGCAGTTGTCCCTTACATTGGCAGCACTTTCCATTGGATTGTGGTGGACTTTTGATAGATCTCGAAGTGGTTTCGGGCTTGGAATAGGAATTGCTTTTCTTGCCACATTGGTCACTCAGCTTTTAGTCTACAATGGTGTTTACCAATATACATCTCCAGATTTTCTTTATGTTCGGTCTTGGTTACCTTGTATATTTTTTGCTGGTGGAATAACGATGGGAAATATAGGACGCCAGTTAGCAATGTATGAGTGTAAAGTTATTCCAGAAAAACCTCATCAAGATTGA
>Terrapene mexicana insig2
ATGGCAGAAAGCGATGCAGCACCAACCATATCAAAAAAGTGTGGTCCATACATTTCATCTATAACCAGTCATGGCATAAACTTGGTGATTCGTGGATTAGTGCTGTTTTTTATTGGCGTGTTTCTTGCATTAGTATTAAACTTGCTACAGATTCAGAGAAATGTCACGCTCTTTCCACCAGATGTGATCACAAGCATCTTCTCTTCAGCTTGGTGGGTACCACCTTGCTGTGGCACAGCCTCAGCTGTGATTGGGTTGTTGTATCCCTGCATGGACAGACATCTGGGAGAGCCACATAAATTTAAGAGAGAATGGTCCAGTGTAATGCGATGTGTAGCAGTCTTTGTGGGTATCAATCATGCTAGTGCTAAAGTGGATTTTGCCAACAACATACAGTTGTCTCTTACACTAGCAGCTCTTTCAATTGGACTATGGTGGACCTTTGATAGATCACGAAGTGGCTTTGGTCTTGGAATAGGAATTGCTTTTCTGGCCACCTTGGTATCACAGCTTCTGGTCTACAATGGGGTTTACCAATATACATCTCCAGATTTCCTTTATGTTCGTTCCTGGTTACCATGTATATTTTTTGCTGGTGGCATTACTGTGGGGAACATTGGTAGGCAGCTGGCAATGTATGAATGCAAAGTCATTGCAGAAAAATCTCACCAGGACTGA
>Chelonia mydas insig2
ATGGCAGAAAGCGATGCAGCACCAACCATACCAAAAAAGTGTGGTCCATACATTTCATCTGTAACCAGTCATGGCATGAACTTGGTGATTCGTGGAATAGTGCTGTTTTTTATTGGTGTACTTCTTGCATTAGTATTAAACTTGCTACAGATTCAGAGAAATGTCACGCTTTTTCCACCAGATGTGATCACGAGCATCTTCTCTTCAGCTTGGTGGGTACCACCTTGCTGTGGCACAGCTGCAGCTGTGATTGGGTTGTTGTATCCCTGCATGGACAGACATCTGGGAGAGCCACATAAATTTAAGAGAGAATGGTCCAGTGTAATGCGATGTGTAGCAGTCTTTGTGGGTATAAATCACGCTAGTGCTAAAGTGGATTTTGCCAACAACATACAGTTGTCTCTTACACTAGCGGCGCTTTCAATTGGACTATGGTGGACCTTTGATAGATCACGAAGTGGCTTTGGTCTTGGAATAGGAATTGCTTTTCTGGCCACCTTGGTATCACAGCTTCTGGTCTACAATGGGGTTTACCAATATACATCTCCAGATTTCCTTTATGTTCGTTCCTGGTTACCATGTATATTTTTTGCTGGTGGCATTACTGTGGGGAACATTGGTAGGCAGCTGGCAATGTATGAATGCAAAGTCATTGCAGAAAAATCTCACCAGGACTGA
>Pelodiscus sinensis insig2
ATGGCAGAAAGCAATTCAGCATCAACTATACCAAAAAAGTGTGGTCCATACATTTCATCTGTAACCAGTCATGGCATGAACTTGGTGATTCGTGGAATCGTGCTATTTTTTATTGGTGTGTTTCTTGCGTTAGTATTAAACTTGCTACAGATTCAGAGGAATGTTACTCTCTTTCCGCCTGATGTGATCACAAGCATCTTCTCTTCGGCTTGGTGGGTACCGCCTTGCTGTGGTACAGCTTCAGCTGTGATTGGGTTATTGTATCCCTGCATGGACAGACATCTGGGAGAGCCACATAAATTTAAGAGAGAATGGTCCAGTGTAATGCGTTGTGTAGCAGTCTTTGTGGGTATAAATCATGCTAGCGCTAAGGTGGATTTTGCCAACAACATACAGCTATCTCTTACACTAGCTGCACTTTCAATTGGACTATGGTGGACCTTTGATAGATCACGAAGTGGCTTTGGGCTTGGAATAGGAATTGCTTTTCTGGCCACCTTGGTATCACAGTTTCTGGTCTACAATGGGGTTTACCAATATACGTCTCCAGATTTCCTTTATGTTCGTTCCTGGTTACCATGTATATTTTTTGCTGGTGGCATTACTGTGGGGAACATTGGTAGGCAGCTGGCAATGTATGAATGCAAAGTCATTGCAGAAAAATCTCACCAGGACTAA
>Chrysemys picta insig2
ATGGCAGAAAGCGATGCAGCACCAACCATATCAAAAAAGTGTGGTCCATACATTTCATCTATAACCAGTCATGGCATAAACTTGGTGATTCGTGGATTAGTGCTGTTTTTTATTGGCGTGTTTCTTGCATTAGTATTAAACTTGCTACAGATTCAGAGAAATGTCACGCTCTTTCCACCAGATGTGATCACAAGCATCTTCTCTTCAGCTTGGTGGGTACCACCTTGCTGTGGCACAGCCTCAGCTGTGATTGGGTTGTTGTATCCCTGCATGGACAGACATCTGGGAGAGCCACATAAATTTAAGCGAGAATGGTCCAGTGTAATGCGATGTGTAGCAGTCTTTGTGGGTATCAATCATGCTAGTGCTAAAGTGGATTTTGCCAACAACATACAGTTGTCTCTTACACTAGCAGCGCTTTCAATTGGACTATGGTGGACCTTTGATAGATCACGAAGTGGCTTTGGTCTTGGAATCGGAATTGCTTTTCTGGCCACCTTGGTATCACAGCTTCTGGTCTACAATGGGGTTTACCAATATACATCTCCAGATTTCCTTTATGTTCGTTCCTGGTTACCATGTATATTTTTTGCTGGTGGCATTACTGTGGGGAACATTGGTAGGCAGCTGGCAATGTATGAATGCAAAGTCATTGCAGAAAAATCTCACCAGGACTGA
>Gavialis gangeticus insig2
ATGTCTCTGAAACCATATGAAGTCATGGCAGAAACTGAAGAAAAATCATCTGAACCCAAAAAGTGTGGTCCATACATTTCATCTATAACCACTCATGGCATGAACTTCATGATTCGTGGAATAGTGCTGTTTTTTATTGGTGTATTTCTTGCATTAGTATTAAACTTGCTGCAGATTCAGAGAAATGTTACGCTGTTTCCACCAGATGTTATCACCAGCATCTTTTCGTCAGCTTGGTGGGTACCGCCCTGCTGTGGCACAGCTTCAGCTGCAATCGGGTTATTGTATCCCTGCATGGACAGACATCTGGGAGAGCCACATAAGTTTAAGAGAGAATGGTCCAGTGTAATGCGATGTGTAGCAGTCTTTGTGGGCATAAATCATGCCAGTGCTAAAGTGGATTTTGCCAACAACATACAGTTGTCTCTCACATTAGCGGCACTATCAATTGGACTGTGGTGGACCTTTGATAGATCACGAAGTGGCTTTGGTCTTGGGATAGGAATTGCTTTCCTGGCTACGTTGGTGTCCCAGCTTCTGGTCTACAATGGTGTTTATCAATATACATCTCCAGACTTCCTTTATGTTCGTTCCTGGTTACCATGCATATTTTTTGCTGGTGGCATAACTATGGGGAACATTGGAAGACAGCTGGCAATGTACGAATGCAAAGTCATTGCAGAAAAATCTCACCAGGACTGA
>Crocodylus porosus insig2
ATGTCTCTGAAACCATATGAAGTCATGGCAGAAACTGAAGAAAAATCATCTGAACCCAAAAAGTGTGGTCCATACATTTCATCTATAACCACTCATGGCATGAACTTCGTGATTCGTGGAATAGTGCTGTTTTTTATTGGTGTATTTCTTGCATTAGTATTAAACTTGCTGCAGATTCAGAGAAATGTTACGCTGTTTCCACCAGATGTTATCACCAGCATCTTTTCGTCAGCTTGGTGGGTACCGCCTTGCTGTGGCACAGCTTCAGCTGCGATCGGGTTATTGTATCCCTGCATGGACAGACGTCTGGGAGAGCCACATAAGTTTAAGAGAGAATGGTCCAGTGTAATGCGATGTGTAGCAGTCTTTGTGGGCATAAATCATGCCAGTGCTAAAGTGGATTTTGCCAACAACATACAGTTGTCTCTCACATTAGCGGCACTATCAATTGGACTGTGGTGGACCTTTGATAGATCACGAAGTGGCTTTGGTCTTGGGATAGGAATTGCTTTCCTGGCAACCTTGGTGTCCCAGCTTCTGGTCTACAATGGTGTTTATCAATATACATCTCCAGACTTCCTTTATGTTCGTTCCTGGTTACCATGCATTTTTTTTGCTGGTGGCATAACTATGGGGAACATTGGAAGACAGCTGGCAATGTACGAATGCAAAGTCATTGCAGAAAAATCTCACCAGGACTGA
>Protobothrops mucrosquamatus insig2
ATGGCAGATGTTGATGTTCAAACATCCATACCAAAAAGGTGTGGTCCATACATTTCTTCCATCACCAGCCACAGCCTGAACCTGGTCCTTCGTGGGATAGTCCTGTTCTTAATTGGAGTCTTTCTTGCATTAATATTAAACTTGCTTCAGATACAAAGAAATGTCACCTTATTTCCACCGGATGTGATTACAAGCATCTTTTCTTCAGCTTGGTGGGTACCCCTTGGATGCGGCACAGCATCAGCTGTAATTGGATTATTGTACCCATGCATGGATAGACATCTGGGAGAACCTCATAAATTGAAGAGAGAGTGGTCCAGCGTGATGAGATGCGTAGCAGTCTTTGTTGGCATAAATCATGCCAGTGCTAAAGTGGATTTTGCCAACAACTTTCAGTTGTCTCTCACACTTGCTGCACTTTCAGTGGGGCTCTGGTGGACTTTTGATAGATCTCGAAGTGGTTTTGGACTTGGAATAGGAATTGCATTTTTAGCCACTTTGGTGACTCAGGTTTTGGTCTACAATGGAGTTTATCAATACACATCTCCTGACTTCCTTTATGTCCGTTCCTGGTTGCCCTGTATATTCTTTGCTGGTGGAATAACTATGGGAAACATTGGCAGGCAGCTAGCAATGTATGAATGTAAAGTTATTACGGAAAAGTCTCATCAAGACTGA
>Thamnophis sirtalis insig2
ATGGCAGATGTTGATGTTCAACCGTCCATACCAAAAAGGTGTGGTCCATACATTTCTTCCATCACCAGCCACAGCCTGAATCTGGTCCTTCGTGGGATAGTCCTGTTCTTAATTGGAGTCTTTCTTGCATTAATATTAAACTTGCTTCAGATACAAAGAAATGTTACCTTATTTCCACCGGATGTTATTACAAGCATCTTTTCTTCAGCTTGGTGGGTGCCCCTCGGATGTGGCACAGCATCAGCTGTAATTGGATTATTGTACCCTTGCATGGATAGACATCTGGGAGAACCTCATAAATTTAAGAGAGAATGGTCCAGTGTGATGAGATGCGTAGCAGTCTTTGTTGGCATAAATCATGCCAGTGCTAAAGTGGATTTTGCCAACAACTTTCAGTTGTCTCTCACACTTGCTGCACTGTCAGTGGGGCTGTGGTGGACTTTTGATAGATCTCGAAGTGGTTTTGGACTTGGAATAGGAATTGCATTTTTAGCCACTTTGGTGACTCAGCTTCTGGTCTACAATGGATTTTATCAATACACATCTCCTGATTTCCTTTATGTCCGTTCCTGGTTGCCCTGTATATTCTTTGCTGGTGGAATAACTATGGGAAACATTGGCAGGCAGCTAGCAATGTATGAATGTAAAGTTATTACGGAAAAGTCTCATCAAGACTGA
>Poecilia mexicana insig2
ATGTGTGCAACACTGACTACGATGAGCAACAGTGACCAGCATCAGCGGTCAGAGAGGCAGCACAATAGCCGGGGACCCTACGTGTCTTTTATCACCAACAGAACCACCAACCTTTTAATCCGAGGGGGAATGCTGTTCTCTGTGGGAGTCTTCCTGGCTCTGGTGCTAAACCTTCTTCAGGTGCAGAGAAATGTGACACTTTTCCCCCCAGATGTCATCAGTAGCATCTTCTCATCCGTCTGGTGGGTGCCACCCAGCTGTGGCATTGCCTCAGCCATGATCGGAGTGCTGTATCCCTGCATCGACAGAAGACTCGGTGAACCTCACAAGTTCAAGCGGGAGTGGTCGAGTGTGATGCGATGTGTGGCTGTATTTGTTGGCATCAACCATGCCAGTGCTAAGGTAGACTTTGCAAACAACGTCCAGTTGTCTCTGACCCTAGCAGCACTCTCCATTGGTTTGTGGTGGACGTTCGACCGCTCCCGCAGTGGCTTCGGTTTGGGGATCAGCATCGCCTTACTGGCCACACTTACCACTCAGATCCTGGTTTACAATGGAGTGTTTCAGTATACTAATCCAGATTTCCTCTACATTCGCTCGTGGCTTCCCTGCATCTTCTTTGCTGGAGTCATTACCATGGGAAACATTGGTCGACAGCTTGCTTTGTACGAATACAAGTTCCTGCAAGAGAAGACCCATCTGGACTGA
>Poecilia latipinna insig2
ATGAGGCTTCTGGACTCAGTCATGGTGGAGAAAGATACTTCCATATTCTGGATGTGTGCAACACTGACTACGATGAGCAACAGTGACCAGCATCAGCGGTCAGAGAGGCAGCACAATAGCCGGGGACCCTACGTGTCATTTATCACCAACAGAACCACCAACCTTTTAATCCGAGGGGGAATGCTGTTCTCTGTGGGAGTCTTCCTGGCTCTGGTGCTAAACCTTCTTCAGGTGCAGAGAAATGTGACACTTTTCCCCCCAGATGTCATCAGTAGCATCTTCTCATCCGTCTGGTGGGTGCCACCCAGCTGTGGCATTGCCTCAGCCATGATCGGAGTGCTGTATCCCTGCATCGACAGAAGACTCGGTGAACCTCACAAGTTCAAGCGGGAGTGGTCGAGTGTGATGCGATGTGTGGCTGTATTTGTTGGCATCAACCATGCCAGTGCTAAGGTAGACTTTGCAAACAACGTCCAGTTGTCTCTGACCCTAGCAGCACTCTCCATTGGTTTGTGGTGGACGTTCGACCGCTCCCGCAGTGGCTTCGGTTTGGGGATCAGCATCGCCTTACTGGCCACACTTACTACTCAGATCCTGGTTTACAATGGAGTGTTTCAGTATACTAATCCAGATTTCCTCTACATTCGCTCGTGGCTTCCCTGCATCTTCTTTGCTGGAGTCATTACCATGGGAAACATTGGTCGACAGCTTGCTTTGTACGAATACAAGTTCCTGCAAGAGAAGACCCATCTGGACTGA
>Poecilia formosa insig2
ATGTGTGCAACACTGACTACGATGAGCAACAGTGACCAGCATCAGCGGTCAGAGAGGCAGCACAATAGCCGGGGACCCTACGTGTCTTTTATCACCAACAGAACCACCAACCTTTTAATCCGAGGGGGAATGCTGTTCTCTGTGGGAGTCTTCCTGGCTCTGGTGCTAAACCTTCTTCAGGTGCAGAGAAATGTGACACTTTTCCCCCCAGATGTCATCAGTAGCATCTTCTCATCCGTCTGGTGGGTGCCACCCAGCTGTGGCATTGCCTCAGCCATGATCGGAGTTCTGTATCCCTGCATCGACAGAAGACTCGGTGAACCTCACAAGTTCAAGCGGGAGTGGTCGAGTGTGATGCGATGTGTGGCTGTATTTGTTGGCATCAACCATGCCAGTGCTAAGGTAGACTTTGCAAACAACGTCCAGTTGTCTCTGACCCTAGCAGCACTCTCCATTGGTTTGTGGTGGACGTTCGACCGCTCCCGCAGTGGCTTCGGTTTGGGGATCAGCATCGCCTTACTGGCCACACTTACCACTCAGATCCTGGTTTACAATGGAGTGTTTCAGTATACTAATCCAGATTTCCTCTACATTCGCTCTTGGCTTCCCTGCATCTTCTTTGCTGGAGTCATTACCATGGGAAACATTGGTCGACAGCTTGCTTTGTACGAATACAAGTTCCTGCAAGAGAAGACCCATCTGGACTGA
>Xiphophorus maculatus insig2
ATGTGTGCAACACTGACTACGATGAGCAACAGTGCATTGACCAGTGACCAGCGGTCAGAAAGACAGCATAATAGCCGGGGACCCTATGTGTCATTTATCACCAACAGAACCACCAACCTTTTAATCCGAGGGGGAATGCTGTTCTTTGTGGGAGTCTTCCTGGCTCTTGTGCTAAACCTTCTTCAGGTGCAGAGAAATGTGACACTTTTCCCTCCAGATGTCATCAGTAGTATCTTCTCATCAGTCTGGTGGGTGCCACCCAGCTGTGGCATTGCCTCAGCCATGATTGGAGTGCTGTATCCCTGCATCGACAGAAGACTTGGTGAACCTCACAAGTTCAAGCGGGAGTGGTCTAGTGTAATGCGATGTGTGGCTGTATTTGTTGGTATCAACCATGCCAGTGCTAAAGTAGACTTTGCAAACAATGTCCAGTTGTCTCTGACCCTAGCAGCACTCTCCATTGGTTTGTGGTGGACGTTCGACCGCTCCCGCAGTGGCTTTGGTTTGGGAATCAGCATTGCCTTACTGGCCACACTTACCACTCAGATCCTGGTTTACAATGGAGTGTTTCAGTATACTAATCCAGATTTCCTCTACATTCGCTCTTGGCTTCCCTGCATCTTCTTTGCTGGAGTTATTACAATGGGAAACATTGGTCGACAGCTTGCTTTGTATGAATACAAGTTCCTGCAAGAAAAGACCCATCTGGACTGA
>Cyprinodon variegatus insig2
ATGAACAAAACAGTGAGGATTATGAGCAGCAGTGGATTAACCGGTGACCAGCAGCAGGGGACAGGATCTGCAGAGGCACAGCATCGTTTGCAGGGACCATATGTGTCTTATATCACCCACAGGACCACCAACCTTTTGATCAGAGGGGGGATGCTGTTTTTTGTGGGTGTCTTCCTGGCTCTTGTGCTAAACTTACTTCAGGTGCAGAGAAATGTAACACTGTTCCCCCCAGATGTCATCAGTAGTGTCTTCTCCTCGGGCTGGTGGGTGCCACCCAGCTGTGGGTTTGCTTCAGCCATGATTGGGGTGTTGTACCCCTGCATCGACCGAAGGCTTGGTGAACCTCACAAGTTCAAGCGGGAGTGGTCCAGTGTGATGCGATGTGTGGCTGTGTTTGTTGGTATCAACCATGCCAGCGCTAAAGTAAACTTCGCTAACAACTTCCAGCTGTCTCTGACCCTGGCGGCACTCTCTATTGGTTTGTGGTGGACCTTCGACCGCTCCCGTAGTGGCTTTGGTTTGGGAGTTAGCTTTGCCTTACTTGCCACAGTGGCCACCCAGATACTGGTTTACAACGGAGTGTTTCAGTATACTAATCCAGATTTCATCTACATTCGCTCCTGGCTTCCCTGCATCTTCTTTGCTGGGGTGATCACCATGGGAAACATTGGACGACAGCTTGCTCTGTATGAATACAAGTTCCTGCAAGAGAAGACACACTTGGAGTAG
>Nothobranchius kuhntae insig2
ATGAGCAACAGTGATCGGCAGCAGCGGCCGGGGTCCAAAGAGTCACACCGGTGCTCCTGGGGACCGTATATCTCAGCCATCACCAACAGGACCACCAACTTGTTTATACGAGGGGGCATGCTGTTCTCTGTGGGCGTCTTCCTGGCTCTTGTGCTGAACTTACTTCAGGTGCAGAGAAATGTCACTCTTTTCCCTCCAGATGTCATCAGCAGCATCTTCTCCTCAGCATGGTGGGTGCCGCCCTGCTGTGGCACAGCCTCAGCAATGATCGGGCTTTTGTACCCCTGCATCGATAGCCGGCTTGGTGAACCACACAAATTCAAGCGGGAGTGGTCCAGTGTGATGCGCTGTGTGGCTGTGTTTGTAGGCATTAACCATGCCAGTGCTAAAGTGGACTTTGCTAACAATGTCCAGCTGTCTCTGACTCTGGCAGCACTCTCCATTGGTCTGTGGTGGACATTTGACCGCTCTCGCAGTGGCTTTGGGCTCGGAGTCAGCATCTCCCTGTTGGCAACACTGGCTACCCAGCTCCTGGTTTACAACGGAGTCTTCCAGTACACTTCCCCAGATTTCCTCTACATCCGTTCTTGGCTGCCCTGTATATTCTTTGCTGGTGTGATCACCATGGGAAACATCGGACGGCAGCTCGCCTTGTATGAACACAGTTTTCTCCAACAGAAGACACATCAAGACTGA
>Stegastes partitus insig2
ATGTCCCTAACACTGACAGCCATGAGTGACAACGCAGTGACCAGCAGCCAGCAGCAGCGGTTGGGGTCTGGAGAGGTGCAGCGTCATTCTCAGGGACCCTATATCTCGGTCATCACCAACAGGACCACCAACCTGTTGATTCGAGGGGGCATGCTGTTCTCTGTGGGCGTCTTCCTTGCCCTGGTGCTTAACTTACTTCAGGTGCAGAGACACGTCACCCTCTTTCCCCCTGATGTCATCAGCAGTATCTTCTCCTCGGCCTGGTGGGTGCCGCCCTGCTGTGGCACAGCCTCAGCAATGATCGGGTTGTTGTATCCCTGCATCGACAGCCGTCTTGGTGAGCCACATAAGTTCAAACGGGAATGGTCCAGCGTGATGCGGTGCGTGGCAGTGTTTGTGGGCATCAACCATGCCAGTGCTAAAGTGGACTTTGCTAACAATGTCCAGTTGTCTCTGACTCTGGCGGCGCTCTCCATTGGTCTGTGGTGGACATTTGACCGTTCCCGCAGTGGCTTTGGCCTGGGAGTCAGCATCGCTTTGCTGGCAACACTGGCTACACAGCTCCTGGTTTACAATGAAGTCTTTCAGTACACTTCTCCAGATTTCCTGTATATTCGCTCGTGGTTACCCTGCATCTTCTTCGCAGGGGTTATAACTATGGGAAACATAGGACGGCAGCTAGCCTTGTATGAATATAAATTCCTTCAGGAGAAGATCCATCAGGACTGA
>Oreochromis niloticus insig2
ATGTCTCTAACCTTAACGGCAATGAGCGGAAGAGCAGTGACCGGTGACCAGCAGCAGTGGTCGAGGTCTGGAGAGATGCAGCATTCTCGTGGACCATACATCTCAGTTATCACCAACAGGACGACCAACCTGTTGATCCGAGGGGCCATGTTGTTCTCTGTGGGTGTCTTCCTGGCCCTGGTGCTTAACTTACTTCAAGTACAGAGGAACATCACCCTGTTTCCCCCTGATGTCATAACCAGTATCTTCTCTTCGGCCTGGTGGGTGCCGCTCTGCTGTGGGACGGCTGCAGCAATGATTGGGCTGTTGTACCCCTGCATCGACAGCCGTCTGGGTGAACCACACAAGTTCAAGCGGGAATGGTCTAGCGTGATGCGCTGCGTGGCTGTGTTTGTGGGTATCAACCATGCCAGTGCTAAAGTGGATTTTGCCAACAATGTTCAGCTGTCTCTGACTCTGGCAGCTCTTTCCATTGGCCTGTGGTGGACATTCGATCGCTCCCGCAGTGGCTTCGGTCTGGGAATCTGCATTGCCTTTTTGGGTACGCTGGTCACCCAGCTCCTGGTTTACAACGGAGTTTTCCAGTATACGTCACCTGACTTCCTGTACATTCGCTCGTGGTTACCCTGCATCTTCTTTGCAGGAGTAATAACTATGGGAAACATTGGACGGCAACTAGCTTTGTATGAATACAAATTCATTCAGGACAAGAGCCATCAGGACTGA
>Maylandia zebra insig2
ATGTCTCTAACCTTGACGACGATGAGCGGAAGAACAGTGACCGGCGACCAGCTGCAGTGGTCGAGGTCTGGAGAGATGCAGCATTCTCGTGGACCATACATCTCAGCTATCACCAACAGGACGACCAACCTGTTGATCCGAGGGGCCATGTTGTTCTCTGTGGGCGTCTTCCTGGCCCTGGTGCTTAACTTACTTCAGGTACAGAGGAACATCACCCTGTTTCCCCCTGATGTCATAACCAGTATCTTCTCTTCGGCCTGGTGGGTGCCGCTCTGCTGTGGGACAGCCGCAGCAATGATTGGGCTGTTGTACCCCTGCATCGACAGCCGTCTGGGTGAACCACACAAGTTCAAGCGGGAATGGTCTAGCGTGATGCGCTGCGTGGCTGTGTTTGTGGGTATCAACCACGCTAGTGCTAAAGTGGATTTTGCCAACAATGTTCAGCTGTCTCTGACTCTGGCAGCTCTTTCCATTGGCCTGTGGTGGACATTCGATCGCTCCCGCAGCGGCTTCGGTCTGGGAATCTGCATTGCCTTTTTGGGTACGCTGGCCACCCAGCTCCTGGTTTACAACGGAGTTTTCCAGTACACGTCGCCTGATTTCCTTTACATTCGCTCGTGGTTACCCTGCATCTTCTTTGCAGGAGTAATAACTATGGGAAACATTGGACGGCAACTAGCTTTGTATGAATACAAATTCATTCAGGACAAGAGCCATCAGGACTGA
>Pundamilia nyererei insig2
ATGTCTCTAACCTTGACGACGATGAGCGGAAGAACAGTGACCGGCGACCAGCAGCAGTGGTCGAGGTCTGGAGAGATGCAGCATTCTCGTGGACCATACATCTCAGCTATCACCAACAGGACGACCAACCTGTTGATCCGAGGGGCCATGTTGTTCTCTGTGGGCGTCTTCCTGGCCCTGGTGCTTAACTTACTTCAGGTACAGAGGAACATCACCCTGTTTCCCCCTGATGTCATAACCAGTATCTTCTCTTCGGCCTGGTGGGTGCCGCTCTGCTGTGGGACAGCTGCAGCAATGATTGGGCTGTTGTACCCCTGCATCGACAGCCGTCTGGGTGAACCACACAAGTTCAAGCGGGAATGGTCTAGCGTGATGCGCTGCGTGGCTGTGTTTGTGGGTATCAACCACGCCAGTGCTAAAGTGGATTTTGCCAACAATGTTCAGCTGTCTCTGACTCTGGCAGCTCTTTCCATTGGCCTGTGGTGGACATTTGATCGCTCCCGCAGCGGCTTCGGTCTGGGAATCTGCATTGCCTTTTTGGGTACGCTGGCCACCCAGCTCCTGGTTTACAACGGAGTTTTCCAGTACACGTCGCCTGATTTCCTTTACATTCGCTCGTGGTTACCCTGCATCTTCTTTGCAGGAGTAATAACTATGGGAAACATTGGACGGCAACTAGCTTTGTATGAATACAAATTCATTCAGGACAAGAGCCATCAGGACTGA
>Boleophthalmus pectinirostris insig2
ATGTCCCTCACACTGACCGCCATGAGCGACAGCGCAGCGGGAGGAGAGCAGTGGGCGGGGCCAGGGCAGGCGCCACGGCAACCACGCGGCCCTTACATCTCCATCATCACCAACAGGAGCACTAACCTCCTGATCCGCGGGCTGCTCCTCTTCTCGGTGGGCGTGTTCCTGGCTCTGGTCCTGAACCTCCTGCAGGTCCAGAGGAACGTGACCCTGTTCCCCCCGGACGTGATCAGCAGCATCTTCTCCTCGGCCTGGTGGGTCCCTCCCTGCTGCGGGACGGCCTCCGCGCTGATCGGTCTGCTGTACCCGTGTATCGACAGTCGTCTGGGGGAGCCACACAAGTTCAAGCGGGAGTGGTCCAGTGTGATGCGCTGCGTGGCCGTTTTCGTCGGGATCAACCACGCGAGTGCCAAGGTGGACTTTGCCAACAACGTGCAGCTGTCCCTGACCCTGGCGGCGCTCTCCATCGGCCTGTGGTGGACCTTCGACCGTTCCCGCAGCGGCTTCGGCCTCGGCGTGACCATCGCTCTGCTCGCCACGCTCGCCACGCAGCTGCTCGTCTACAACGGCCTGTTCCAGTACACGTCTCCAGACTTCCTTTACATCCGCTCCTGGCTGCCTTGTATCTTCTTCGCTGGCGTCATCACCATGGGAAACATCGGACGGCAACTGGCTCTGTACGAATACAAGTTCATCCAGGAGAAGACGCACCAGGACTGA
>Labrus bergylta insig2
ATGTCCCTAACACTGACAGCCATGAGTGACAGCACAGTGACCAGCGGCCGGCAGCAGTGGTCAGGGTCCGGGCAGACGCTGCAGCCTCCCAGGGGGCCTTTTATCTCAGTCATCACCAACAGGACCACCAACCTGTTGATCCGCGGAGCCATGCTGTTCTCTGTGGGCGTGTTCCTGGCTCTGGTGCTTAACCTTCTTCAGGTGCAGAGAAACGTCACCCTCTTCCCCCCGGATGTCATCAGCAGTATCTTCTCCTCAGCGTGGTGGGTGCCGCCCTGCTGTGGCACAGCCTCAGCGATGATCGGGCTGCTGTACCCCTGCATCGACAGCTGTCTGGGTGAACCTCACAAGTTTAAGCGGGAGTGGTCCAGTGTGATGCGCTGTGTTGCCGTGTTTGTCGGGATCAACCACGCCAGTGCTAAAGTGGACTTTGCCAACAACGTTCAGCTGTCTCTGACTCTGGCGGCGCTCTCCATCGGCCTGTGGTGGACGTTCGATCGCTCTCGCAGTGGCTTCAGCCTCGGGGTCACCATCGCCCTGCTGGCAACGCTGGCTACACAGCTCCTGGTTTACAACGGAGTCTTCCAGTATACGTCTCCAGACTTTCTGTATATCCGCTCCTGGTTACCTTGCATCTTCTTTGCTGGGGTGATAACTATGGGCAACATCGGGCGGCAGCTAGCCTTGTATGAATATAAATTCATTCAGGAGAAGTCGCATCAGGACTGA
>Lates calcarifer insig2
ATGTCCTTGACACTGACAGCCATGAGTGACAGTGCAGTGACCAGCAGCCAGCAGCAGTGGTCAGGGTCTGGGCAAACGCGGCGGCCTTCCCAGGGCCCCTACATTTCTGTCATTGCCAACAGAACCACTAACCTGGTGATCCGAGGGGCCATGCTGTTCTCTGTGGGCGTCTTCCTGGCCCTGGTGCTGAATTTACTTCAAGTGCAGAGAAACGTCACCCTCTTTCCCCCTGATGTCATCAGCAGTATCTTCTCTTCAGCCTGGTGGGTGCCGCCCTGTTGTGGCACAGCCTCAGCAATGATCGGGCTATTGTACCCCTGCATCGACAGACATCTGGGTGAGCCACACAAGTTCAAGCGGGAATGGTCCAGCGTAATGCGCTGTGTGGCTGTGTTTGTCGGCATCAACCATGCCAGTGCTAAAGTGGACTTTGCCAACAACATCCAGCTGTCTCTGACACTGGCAGCACTCTCCATTGGTCTGTGGTGGACATTCGACCGCTCCCGCAGTGGTTTTGGCCTGGGAGTCAGCATTGCCCTGCTGGCAACACTGGCCACCCAACTCCTGGTTTACAATGGAGTCTTTCAGTATACTTCTCCAGATTTCCTTTACATTCGCTCCTGGCTACCTTGTATCTTCTTTGCGGGGGTGATAACTATGGGAAACATAGGACGGCAGCTAGCCTTGTATGAATATAAATTCATTCAGGAAAAGACCCATCAAGACTAA
>Monopterus albus insig2
ATGTCGCTAACACTGACAGCCATGAGTAACAGCACAGTGACCAGCAGCCAGCAGCAGTGGTCGAGGTCTGGGCAGGCGCCGTTGCCTTCCAGGGGCCCCTATATCTCAGTCATCACCAACAGAACCACCAACCTTGTTATCCGAGGGGCTATGCTGTTCTCAGTGGGTGTCTTTCTGGCACTGGTGCTGAACTTGCTTCAGGTGCAGAGAAATGTCACCCTTTTCCCCCCCGATGTCATAAGCAGTATTTTCTCTTCAGCTTGGTGGGTGCCGCTCTGCTGTGGCACAGCCTCAGCGATGATTGGGCTGTTGTACCCCTGCATCGACAGCCATCTGGGTGAGCCACACAAGTTCAAGCGAGAATGGTCCAGCGTGATGCGCTGCGTGGCTGTGTTTGTGGGCATCAACCATGCCAGTGCTAAGGTGGACTTTGCCAACAACATCCAGCTGTCTCTGACCCTAGCAGCCCTGTCCATCGGTCTGTGGTGGACATTTGACCGCTCCCTCAGTGGCTTCGGCCTGGGAGTCAGCATTGCCATGTTAGCAACACTGGCTACCCAACTCCTGGTTTACAAGGGAGTCTTTCAGTATACTTCTCCAGATTTCCTGTACATTCGCTCCTGGTTACCCTGTATCTTTTTTGCTGGGGTGATAACTATGGGAAATATAGGACGGCAGCTAGCCTTGTATGAATACAAATTTATTCAGGAAAAGGCCCATCAGGACTGA
>Takifugu rubripes insig2
ATGTCCCGGACCCTGACGGCCATGGGAGACACCAGGGCTTCACAGCCGTGGCTGCACCGTCCTCCACGTGGTCCTTATATCTCCTCCATCACCAACAGAACCACGAACCTGCTGATCCGGGGGGGCGTGCTCTTCTCCGTGGGCGTGTTCCTGGCGCTGGTGCTGAACCTGCTGCAGGTGCAGAGGAACATCACCCTCTTCCCTCCTGACGTCCTCAGCAGCATCTTCTCCTCCGCCTGGTGGGTTCCTCCCTGCTGTGGAACGGCCGCAGCCGTCATCGGGCTCCTGTACCCGACCATCGACCGCCGTCTGGGAGAACCTCACAGGTTCAAGCGGGAGTGGTCGAGCGTGATGCGCTGCGTCGCCGCGTTTGTGGGCATCAACCACGCCAGCGCCAAGGTGGACTTTGCCAACAACGTGCAGCTGTCTCTGACGCTGGCGGCGCTCTCCGTCGGGCTGTGGTGGACCTTCGACCGCTCGCGCAGCGGCTTCGGCCTGGGCGTTAGCATCGCGCTGCTAGCTACGTTAGCCACCCAGCTGCTCGTTTACAACGGAGTCTTTCAGTACACGTCGCCGGACTTCCTGTACATACGCTCGTGGTTGCCCTGCATCTTCTTTGCCGGTGTGATAACGATGGGGAACATCGGGCGGCAGCTGGCCCTGTACGAAGATAAATTCATCCATGAGAAGAGTCATCAGGACTGA
>Danio rerio insig2
ATGTCGGAGGTTTCGTCAGTGTCGCGCCGCGGGCCGTACGTCAGCATGATCACCAGCCGCAGTGTGAACCTGCTGATCCGCGCCGCCATGCTCTTCACGGTGGGAGTGTTTCTGGCGCTGGTGCTGAACCTGCTGCAGGTGCAGAGGAACGTCACGCTCTTCCCTCCAGACGTCATCAGCAGCATCTTCTCCTCCGCCTGGTGGGTTCCTCCCTGCTGCGGGACGGCTGCAGCGCTGATTGGTCTGCTGTACCCCTGTATGGACCGGCGTCTCGGGGAGCCTCATAAGCTGAAGAGGGAGTGGTCCAATGTGATGCGCTGCGTTGCCGTATTCGTGGGCATCAACCACGCCAGTGCTAAGGTGGACTTTGCCAATAATGTGCAGCTGTCCCTGACGCTGGCGGCTCTGTCTGTGGGCCTGTGGTGGACGTTTGACCGCTCGCGCAGTGGTTTTGGACTGGGAGTGATCATCGCCATCCTCGCCACGCTCGCCACACAGCTGCTGGTCTACAACGGAGTCTTTCAGTACACGTCTCCTGATTTCCTCTACATTCGCTCCTGGCTGCCGTGTATCTTCTTCGCAGGAGTCATCACTGTGGGCAATATAGGACGACAGCTGGCTCTGTACGAGTACAAAGTGAGTCAGGAAAAGAGCCACCAGGACTGA
>Ictalurus punctatus insig2
ATGGCAGAGGTCACCAGTGGTAGTATGACATCCCGACAGGGTCCCTACTTAAGCATGGTTACAAACCGCACAACTAATCTGCTGATCCGGGGGGCCATGCTGTTCGGCGTGGGTGTGTTCCTAGCTCTGGTGCTAAACCTGCTGCAGGTGCAGCGTAATGTCACTCTCTTCCCTCCTGATGTCATCAGTAGCATCTTTTCTTCAGCGTGGTGGGTACCACCCTGCTGTGGAACAGCATCAGCTCTGATAGGGCTGCTGTATCCCTGTATAGACAAGCGTTTTGGGGAGCCCCATAAGCTGAAGCGCGAGTGGTCCAGTGTGATGGGCTGTGTGGCAGTCTTTGTTGGCATTAATCACGCCAGCGCTAAAGTGGACTTTGCAAATAATGTGCAGCTGTCTCTGACCCTGGCTGCACTCTCAGTGGGGTTGTGGTGGACATTTGACAGGTCACGCAGTGGCTTCGGCCTGGGAGTTGCCATTGCATTTCTCGCGACCCTCACTACACAGCTACTGGTGTACAATGGAGTGTTTCAGTATACGTCTCCTGACTTCCTGTACATACGATCCTGGCTGCCTTGCATCTTCTTTGCTGGTGTGATAACTATGGGAAATATAGGACGACAACTTGCTCTTTATGAGTGTAAAGTTGTACAAGAAAAGATTCATCAGGACTAA
>Astyanax mexicanus insig2
ATGGCAGAGACTACCAGAGTGAGTAGTAATGGGACGGCCCCACGGGGACCGTACATAAGCGTGATCACAAACCGCACAACTAACCTGCTGATCCGCGGGGCCATGCTGTTCGGTGTGGGCGTGTTTCTTGCCTTAGTGCTAAACCTGCTACAGGTGCAGCGCAATGTCACCCTCTTCCCTCCTGATGTCATCAGTAGCATCTTCTCTTCAGCATGGTGGGTCCCACCCTGCTGTGGCACAGCATCAGCTCTGATTGGGCTGCTGTATCCCTGCATAGACAGGCGTCTAGGGGAGCCCCATAAGCTAAAGCGCGAGTGGTCCAGTGTGATGCGCTGTGTAGCTGTGTTTGTTGGGATTAACCATGCTAGCGCTAAGGTGGATTTTGCGAATAATGTGCAGCTCTCTCTGACCCTGGCTGCGTTGTCAGTGGGGTTGTGGTGGACGTTCGACCGATCTCGCAGTGGCTTTGGTCTGGGAGTTGCCATTGCGTTGCTTGCAACTCTTGCCACACAGCTGCTTGTCTACAATGGAGTGTTTCAGTATACCTCTCCAGACTTCCTGTACATCCGTTCCTGGCTGCCCTGCATTTTTTTCGCTGGTGTGATCACTATGGGCAATATAGGACGACAACTCGCTCTTTATGAGTGTAAAGTAGTTCAAGAGAAATCCCACCAGGACTGA
>Pygocentrus nattereri insig2
ATGGCGGAGGCTACCAGATTGAGTAGTAATGGGACGGCCCAGCGGGGCCCCTACATAAGTGTGATAACGAACCGCACAACGAACCTGCTGATCCGCGGCACCATGCTGTTTGGTGTGGGTGTGTTTCTAGCATTGGTACTAAACCTGCTGCAGGTGCAGCGTAACGTCACCCTCTTCCCTCCTGATGTCATCAGTAGCATCTTCTCTTCAGCATGGTGGGTCCCACCCTGCTGTGGAACAGCATCAGCTTTGATAGGGCTGCTGTATCCATGTATAGACAGGCGTTTGGGGGAGCCCCATAAGTTAAAGCGCGAGTGGTCCAGCGTGATGCGCTGTGTGGCTGTATTTGTTGGCATCAACCATGCCAGTGCTAAGGTGGACTTTGCAAATAATGTACAGCTCTCTCTGACCCTGGCTGCATTGTCAGTAGGGTTGTGGTGGACATTCGATCGGTCTCGCAGTGGCTTTGGCCTGGGAGTTGCTATTGCACTGCTTGCAACCCTTGCTACGCAACTATTGGTCTACAATGGAGTGTTTCAGTATACCTCTCCTGACTTCCTGTACATCCGCTCTTGGCTGCCCTGCATTTTCTTTGCTGGTGTGATAACCATGGGCAATATAGGACGACAGCTTGCTCTTTATGAGTGTAAAGTTGTTCAAGAAAAGATTCATCAGGACTAA
>Esox lucius insig2
ATGGCAGCCATGGCCGACTCAGTGGTCAGTGACCAGCAGCGGTCAGGATCCGGTCAGACCGTTCCTTCCAGAGGACCGTACATTGCGGTGATCACCAACAGAAGCACCAACCTGGTGATCCGTGGGTTTATGCTGTTCTCAATAGGAGTGTTCCTGGCTCTAGTGCTCAACCTCCTGCAGGTACAGAGGAATGTCACGCTGTTCCCCCCTGATGTCATCAGCAGTATATTCTCTTCCGCCTGGTGGGTGCCGCCATGCTGTGGGACCGCCTCAGCCATTATTGGCCTGTTGTACCCGTGCATTGACAGTCGTCTCGGCGAGCCCCACAAGTTCAAGCGGGAGTGGTCCAGTGTGATGCGCTGTGTGGCGGTCTTTGTGGGCATCAACCATGCCAGTGCTAAAGTGGACTTTGCCAACAATGTGCAGCTGTCCCTGACTCTGGCAGCCCTGTCCATTGGCCTGTGGTGGACATTTGACCGGTCCCGCTCCGGCTTTGGCCTGGGGGTGGTCATCGCCCTGCTGGCCACTCTGTCCACTCAGCTTCTGGTCTACAACGGAGTCTTCCAGTATACCTCTCCAGATTTCCTGTACATTCGCTCCTGGTTACCTTGCATCTTCTTTGCTGGTGTGATAACCATGGGGAACATAGGACGGCAGCTAGCCTTGTACGAATGCCGACTTATGTCAGAAAAGACGCATCAAGACTGA
>Oncorhynchus mykiss insig2
ATGGCCGACTCCACAGTAGTCAGCGACCAGCAGCGGTCTGGGTCCGGGCAAACCGATCCTTCCAGAGGACCATACATTGCAGTGATCACCAACAGAAGCACCACCCTGGTGATCCGTGGGTTCATGCTGTTCTCTATAGGAGTTTTCCTGGCTCTGGTGCTCAACCTGCTGCAGGTACAGAGGAACGTCACTCTGTTCCCGCCTGATGTCATTAGTAGCATCTTCTCATCAGCCTGGTGGGTGCCGCCCTGCTGTGGGACCGCCTCAGCAATAATCGGTCTGTTGTATCCATGCATTGACTGTCGGCTCGGCGAGCCCCACAAGTTCAAGCGGGAGTGGTCCAGTGTGATGCGCTGTGTGGCCGTGTTCGTGGGCATCAACCATGCCAGTGCTAAAGTGGACTTTGCGAACAACGTGCAGCTGTCCCTGACGCTGGCGGCCCTGTCCATCGGCCTCTGGTGGACATTTGACCGGTCTCGATCCGGCTTTGGCCTGGGGGTGGTCATCGCCCTGCTGGCCACTCTATCCACTCAGCTCCTGGTCTACAACGGAGTCTTTCAGTATACCTCTCCAGATTTTCTGTACATTCGCTCCTGGTTACCTTGCATCTTCTTCGCTGGTGTGATAACCATGGGGAACATAGGACGACAGCTAGCCCTGTACGAATGCAAACTTATGTCAGAAAAGACTCATCAAGACTGA
>Scleropages formosus insig2
ATGCCTCGAGGGAATGCAACAGCGTCGAAGGCCCTGCGGCCAGAGGCCGTGCCCCCCCGCCAGGGCTCGTACAATGCAGCCATCGCTGACCAGACCGCCAACCTGGCCATCCGTGGGCTGCTGCTCTTCTTAATTGGTGTCTTCCTGGCTCTGGTCCTGAACCTGCTACAGGTTCAGAGGAATGTCACGCTCTTCCCACCTGATGGCTTTGCCAGCATTTTTTCTTCAGCGTGGTGGGTCCCCCCCTGCTGCGGAACTGCTTCAGCTGTGATCGGTCTCCTGTACCCCTGCATCGACCGCCTCCTGGGTGAGCCACACAAGTTCAAGCGCGAGTGGTCCAGTGTCATGCGCTGTGTGGCAGTCTTTGTGGGGATCAACCATGCTAGTGCAAAGGTGGATTTCGCAAACAATGTCCAGCTGTCGCTCACCCTGGCCGCCCTGTCCATTGGGCTGTGGTGGACCTTTGACCGTTCCTGTAGCGGGCTTGGCCTGGGCTTTGCCATTGCCTTCCTGGCCACCCTCACCACTCAGCTGTTGGTTTATAATGGACTTTTCCAGTATACTTCTCCTGACTTTCTCTACGTACGTTCATGGTTGCCGTGCATCTTTTTTGCTGGAGTAATAACCATGGGAAGTATAGGACGTCAGCTAGCTATGTACGAATACAAAGTTGTTCAAGAGAAGACACATCAAGATTGA
>Lepisosteus oculatus insig2
ATGGCTGAAGCACCCAAGGTGACGCGCCGGCCGTCCGCGCCGACGGTCCGCGGGCCGTACATCTCCGTCGTGACCAACCGCGCCACGAACTTGGTCATCCGGGCAGTAGTCCTGTTTTCCATTGGGGTCTTCCTTGCTCTGGTGCTGAACCTGCTGCAGGTTCAGAGAAATGTCACGCTTTTCCCTCCGGACATGATTGCCAGCATCTTCTCCTCTGCGTGGTGGGTCCCTCCCTGCTGTGGAACAGCTTCAGCTGTAATAGGCCTATTGTACCCCTGCATTGACAATCATCTGGGAGAGCCTCACAAATTTAAAAGAGAGTGGTCCAGCGTGATGCGATGTGTGGCAGTCTTTGTAGGGATAAACCATGCGAGTGCTAAAGTGGATTTTGCAAACAATATGCAGCTGTCTCTTACACTTGCAGCCCTCTCTATTGGTCTGTGGTGGACCTTTGACAGATCCCGCAGTGGGTTTGGGCTGGGAATGGGCATCGCTTTCCTTGCAACCTTAGCCACTCAGTTATTAGTATATAATGGTGTTTTCCAGTACACGTCTCCAGATTTTCTGTATATACGGTCCTGGCTGCCTTGCATATATTTTGCTGGAGGAATTACAATGGGTAATATAGGTCGCCAGCTAGCCATGTACGAATGCAAAGTTGTTCAAGACAAGACACACCAGGACTGA
>Xenopus tropicalis insig2
ATGGGCGAGACAGACAATGCACCACGTGGCCCCCCGTCATTCCTCCCCCACAAGATGAACCTGCTGCTCCGGGGGCTCCTCCTCTTCCTCATCGGGGTGTTCCTGGCGCTGGTGCTGAACTTGCTGCAGGTGCAGAGGAACGTCACCCTGTTCCCGCCGGACGTGCTCTCCAGTCTCTTCTCCTCGGCTTGGTGGGTGCCCCTGTGCTGTGGCACGGCCGCGGCGGCCATCGGACTCCTGTACCCCTGCATCGACCGGCACCTCGGGGAGCCCCACAAGTTCAAGAGGGAGTGGTCGAGCGTCATGCGCTGTGTGGCCGTGTTTGTGGGTATAAATCACGCCAGCGCCAAAGTGGACTTTGCCAACAACACGCAGCTGTCTCTCACTCTGGCCGCTCTCTCCATCGGCCTGTGGTGGACATTTGACCGCTCTCGCAGTGGCCTGGGCCTGGGAATTGGAATCTCTTTCTTTGCTACAGTCGTCTCTCAGCTCCTGGTGTACAATGGGGTGTATGAGTACACGGCCCCCGATTTCCTGTATGTGCGCTCCTGGCTGCCCTGCATATTCTTTGCTGGGGGGATCACTATGGGCAACATTGGCCGGCAGCTGGAAATGTACGAGCGATTGGCCCTTGTAGAGAAATCTCACCGGGACTGA
>Xenopus laevis insig2
ATGGGCGACAGAGAGAATGTATCATACGGATCTCGGCCGATCCTAGCCCAGAAGATGAACCTTCTACTCCGAGGGTTTCTCCTCTTCCTCATTGGGGTCTTCCTGGCTTTGGTGTTGAACTTGCTGCAGGTGCAGAGGAATGTCACCCTATTTCCCCCAGATGTGCTTTCCAGTCTCTTCTCTTCGGCTTGGTGGGTGCCACTGTGTTGTGGCACGGCTGCGGCGGCTATTGGACTCCTGTACCCCTGCATCGACAGGCACCTTGGCGAGCCACACAAGTTTAAGAGGGAGTGGTCAAGTGTCATGCGTTGTGTGGCAGTGTTTGTAGGCATAAATCATGCCAGCGCAAAAGTGGACTTTGCCAACAACATGCAGCTCTCGCTCACCCTGGCTGCTCTTTCGATTGGCCTGTGGTGGACATTTGACCGGTCTCGGAGTGGCCTAGGGCTTGGAATTGGAATTTCCTTTTTTGCTACGCTCGTCTCTCAGCTTCTGGTGTATAATGGAGTGTATGAATACACTGCTCCAGATTTCCTTTATGTGCGTTCTTGGCTTCCATGCATATTCTTTGCTGGGGGAATTACTATGGGAAATATTGGTCGACAGCTGGAAATGTACGAGCGAAAGGCCCTTGTAGAGAAATCACACCGGGATTGA
>Pogona vitticeps insig2
ATGCTGCTGGAAATAAGTGAGGCCATGGCAGATAATGATGCACAACCATCCATACCAAGAAAATGCGGCCCATACATTTCTTCCGTCACCAGCCACAGCCTGAACTTGGTGATCCGTGGAGTAGTCCTGTTTTTAATTGGCGTCTTTCTTGCATTAGTATTAAACTTGCTGCAGATTCAGAGAAACGTCACCTTGTTTCCACCTGATGTGATTACCAGTATATTCTCTTCAGCTTGGTGGGTACCGCTTGGTTGTGGAACAGCATCAGCTGTGATTGGGTTATTGTACCCTTGCATGGATAGACATCTGGGAGAACCACATAAATTTAAGAGGGAATGGTCCAGTGTGATGCGATGCGTAGCAGTCTTTGTTGGCATAAATCATGCCAGTGCTAAAGTTGATTTTGCGAACAACATCCAGTTGTCCCTCACACTTGCTGCACTTTCAATTGGACTGTGGTGGACATTCGATAGATCTCGAAGTGGCTTTGGCTTGGGAATAGGAATTGCATTTCTAGCCACCCTGGTGACTCAGCTTCTGGTCTACAATGGAGTTTATCAGTACACCTCTCCTGATTTTCTGTATGTGCGTTCGTGGTTACCCTGTATATTTTTTGCTGGTGGAATAACAATGGGAAACATTGGCAGGCAGTTGGCTATGTATGAATGCAAAGTTATTTCAGAAAAGTCTCATCAGGACTGA
>Gekko japonicus insig2
ATGTGTGAAAATATTTCTTCGACTTGGCTCATCTTCTTCTCTGGACCCCAGAGTTCTGCGTTGAATGTTGATGAAATGCATGAGGCCATGGCAGATGACAACATACAACCTTCCATACGAAAGAAGTGTGGCCCATACATTCCTTCAGTAACCAGCCGCAGCCTGAACTTGGCGATCCGTGGGATAGTCCTCTTTTTAATTGGCGTCTTTCTGGCATTGGTATTAAACTTGCTGCAGATTCAGAGAAACGTCACCTTGTTTCCACCAGATGTGATTACAAGTATCTTCTCTTCAGCTTGGTGGGTACCACTTTGCTGTGGAACAGCATCAGCTGGGATTGGGTTATTGTACCCCTGCATGGACAGACATCTAGGTGAGCCGCATAAATTTAAGCGAGAATGGTCCAGTGTGATGCGATGTGTAGCAGTCTTTGTTGGTATAAATCATGCCAGTGCTAAAGTGGATTTTGCCAACAACATCCAGTTATCTCTGACACTTGCAGCACTTTCCATTGGATTGTGGTGGACATTTGATAGGTCTCGAAGTGGCTTTGGCCTGGGTATAGGAATTGCATTTCTGGCCACACTTGCGACTCAGCTTCTGGTCTACAATGGAGTTTATCAATACACTTCACCTGACTTTCTTTATGTTCGTTCCTGGTTACCATGTATCTTTTTTGCTGGTGGAATAACAATGGGAAACATTGGCCGGCAGCTGGCAATGTATGAATGCAAAGTCATTGCGGAAAAGTCTCATCAGGACTGA
>Anolis carolinensis insig2
ATGTTGCTGGGAGTCCATAAGGCCATGGCAGATGCTGCTGCCCAGCCATCCATACCAAGGAAGTGTGGCCCATACATTTCTTCAGTCACCAGCCACAGCCTCAACTTGATGCTTCGTGGGGTGGTCTTGTTTTTAATCGGCGTCTTTCTTGCATTAGTATTAAACCTGCTGCAGATTCAGAGAAACGTCACCTTGTTTCCCCCCGATGTAATTACAAGTATCTTCTCGTCAGCTTGGTGGGTCCCACTTTGTTGTGGAACAGCTTCAGCTGTGATAGGGTTACTGTACCCTTGCATGGATAAACACCTGGGAGAACCACATAAATTTAAGAGGGAATGGTCAAGTGTGATGCGCTGCGTAGCAGTCTTTGTTGGCATAAATCATGCCAGTGCTAAAGTGGATTTTGCCAACAACATCCAGTTGTCTCTCACACTTGCTGCACTTTCCATTGGACTGTGGTGGACATTTGACAGATCCCGAAGTGGCTTCGGTCTGGGCATAGGAATTGCATTTCTAGCTACAGTGGTCACCCAACTCCTGGTCTACAATGGAGTTTATCAGTATACATCTCCTGATTTTCTGTATGTGCGGTCCTGGTTACCCTGTATATTTTTTGCGGGTGGAATAACGATGGGAAACATTGGCAGGCAGTTGGCAATGTATGAATGCAAAGTTACTGCAGAAAAGTCTCATGAAGACTGA
>Alligator mississippiensis insig2
ATGTCTCTGAAACCATATGAAGTCATGGCAGAAACTGAAGAAAAATCATCTGAACCCAAAAAGTGTGGTCCATACATTTCATCTATAACCAGTCATGGCATGAACTTCGTGATTCGTGGAATAGTGCTGTTTTTTATTGGTGTATTTCTTGCATTAGTATTAAACTTGCTGCAGATTCAGAGAAATGTTACGCTGTTTCCACCAGATGTTATCACCAGCATCTTCTCTTCAGCTTGGTGGGTACCGCCCTGCTGTGGCACAGCTTCAGCTGCGATCGGGTTATTGTATCCCTGTATGGACAGACATCTGGGAGAGCCACATAAGTTTAAGAGAGAATGGTCCAGTGTAATGCGATGTGTAGCAGTCTTTGTGGGCATAAATCATGCCAGTGCTAAAGTGGATTTTGCCAACAACATACAGTTGTCTCTCACATTAGCGGCACTATCAATTGGACTGTGGTGGACCTTTGATAGATCACGAAGTGGCTTTGGTCTTGGGATAGGAATTGCTTTCCTGGCCACCTTGGTATCCCAGCTTCTGGTCTACAATGGTGTTTATCAATATACATCTCCAGACTTTCTTTATGTCCGTTCCTGGTTACCATGCATATTTTTTGCTGGTGGCATAACTATGGGGAACATTGGAAGACAACTGGCAATGTACGAATGCAAAGTTATTGCAGAAAAATCTCACCAGGACTGA
>Alligator sinensis insig2
ATGTCTCTGAAACCATATGAAGTCATGGCAGAAACTGAAGAAAAATCATCTGAACCCAAAAAGTGTGGTCCATACATTTCATCTATAACCAGTCATGGCATGAACTTCGTGATTCGTGGAATAGTGCTGTTTTTTATTGGTGTATTTCTTGCATTAGTATTAAACTTGCTGCAGATTCAGAGAAATGTTACGCTGTTTCCACCAGATGTTATCACCAGCATCTTCTCTTCAGCTTGGTGGGTACCGCCCTGCTGTGGCACAGCTTCAGCTGCGATCGGGTTATTGTATCCCTGCATGGACAGACATCTGGGAGAGCCACATAAGTTTAAGAGAGAATGGTCCAGTGTAATGCGATGTGTAGCAGTCTTTGTGGGCATAAATCATGCCAGTGCTAAAGTGGATTTTGCCAACAACATACAGTTGTCTCTCACATTAGCAGCACTATCAATTGGACTGTGGTGGACCTTTGATAGATCACGAAGTGGTTTTGGTCTTGGGATAGGAATTGCTTTCCTGGCCACCTTGGTGTCCCAGCTTCTGGTCTACAATGGTGTTTATCAATATACATCTCCAGACTTCCTTTATGTCCGTTCCTGGTTACCATGCATATTTTTTGCTGGTGGCATAACTATGGGGAACATTGGAAGACAACTGGCAATGTACGAATGCAAAGTTATTGCAGAAAAATCTCACCAGGACTGA
>Colius striatus insig2
ATGGCAGAAAATGATGCAAAGCCAACCTTACCAAAAAAATGTGGCCCATATATTTCATCTGTAACCAGTCATGGCATGAATTTGGTAATTCGTGGTATAGTGCTGTTTTTTATTGGCGTATTTCTTGCATTAGTATTAAACTTGCTTCAGATCCAGAGAAATGTTACTCTCTTCCCCCCTGATGTGATTACAAGCATCTTCTCCTCAGCTTGGTGGGTACCACCTTGCTGTGGCACAGCTTCAGCTGTGATTGGATTATTGTACCCATGCATGGACAGACATCTGGGAGAACCACATAAATTTAAGAGAGAATGGTCCAGTGTAATGCGATGTGTAGCGGTCTTTGTGGGAATAAATCATGCCAGCGCTAAAGTGGATTTTGCCAACAATATCCAGCTGTCTCTGACATTAGCAGCCCTGTCAATTGGACTGTGGTGGACGTTTGATAGATCACGAAGTGGCTTTGGTCTTGGAATAGGAATTGCTTTCCTGGCCACATTGGTGTCACAACTTCTGGTCTACAATGGAGTTTATCAATACACATCTCCAGATTTCCTTTATGTTCGTTCCTGGTTGCCATGTATATTTTTTGCTGGTGGAATAACTATGGGCAATATCGGTCGGCAGTTGGCAATGTACGAATGCAAAGTCATTGCAGAGAAGTCTCACGAGGACTGA
>Tinamus guttatus insig2
ATGGCAGAAAATGATGCAATGCCAACCTTACCAAAAAAGTGTGGTCCATACATTTCATCAGTAACCAGTCATGGCATGAATTTGGTAATTCGTGGAGTAGTGCTGTTTTTTATTGGCGTATTCCTTGCATTAGTATTAAACTTGCTTCAGATACAGAGAAATGTTACTCTCTTCCCCCCTGATGTGATCACGAGCATCTTCTCCTCAGCTTGGTGGGTGCCACCTTGCTGTGGCACAGCATCAGCTGTGATTGGGTTATTGTACCCGTGCATGGACAGACATCTGGGAGAACCACACAAATTTAAGAGAGAATGGTCCAGTGTAATGCGATGTGTAGCAGTCTTTGTGGGTATAAATCATGCCAGTGCTAAAGTGGACTTTGCCAACAACATCCAGTTGTCTCTCACATTAGCAGCCCTATCAATTGGGCTGTGGTGGACATTTGATAGATCACGGAGTGGCTTTGGGCTTGGCATAGGAATTGCTTTCCTGGCTACGTTGGTATCACAACTGCTGGTCTACAATGGAGTTTATCAATACACATCTCCAGATTTCCTTTATGTTCGTTCCTGGCTGCCATGTATATTTTTTGCTGGTGGAATAACTATGGGCAATATTGGCAGGCAACTGGCAATGTATGAATGCAAAGTCATAGCAGAGAAGTCTCATGAGGACTGA
>Capra hircus insig2
ATGGCAGAAGGAGAGACAGAGTCACCTGGGCCCAAAAAGCGTGGTCCATATATCTCATCCGTCACTAGCCGGAGTGTGAACTTGATGATTCGAGGAGTAGTGCTGTTTTTTATTGGAGTATTTCTTGCATTAGTGTTAAATTTACTTCAGATTCAGAGAAATGTGACACTCTTTCCACCTGATGTGATTGCAAGCATCTTTTCTTCAGCATGGTGGGTACCGCCGTGCTGTGGCACAGCATCAGCTGTGATTGGGTTATTATACCCCTGCATTGACAGGCATCTAGGAGAACCGCATAAGTTTAAAAGAGAATGGTCCAGTGTGATGCGGTGCGTAGCCGTCTTTGTTGGTATAAATCACGCCAGCGCTAAAGTGGATTTTGATAACAACATACAGTTATCTCTCACACTGGCTGCACTATCCATTGGATTGTGGTGGACTTTTGATAGATCTAGAAGTGGTTTTGGCCTTGGAATAGGAATTGCTTTCTTGGCAACTGTGGTCACTCAACTGCTAGTCTATAATGGTGTTTATCAATATACATCTCCAGACTTTCTCTATGTTCGTTCTTGGTTACCATGTATATTTTTTGCTGGAGGCATAACAATGGGAAACATTGGCCGACAACTGGCAATGTATGAATGTAAAGTTATTGCAGAAAAATCTCATCAAGAATGA
>Ovis aries insig2
ATGGCAGAAGGAGAGACAGAGTCACCTGGGCCCAAAAAGCGTGGTCCATATATCTCATCCGTCACTAGCCGGAGTGTGAACTTGATGATTCGAGGAGTAGTGCTGTTTTTTATTGGAGTATTTCTTGCATTAGTGTTAAATTTACTTCAGATTCAGAGAAATGTGACACTCTTTCCACCTGATGTGATTGCAAGCATCTTTTCCTCAGCATGGTGGGTACCGCCGTGCTGTGGCACAGCATCAGCTGTGATTGGGTTATTATACCCCTGCATTGACAGGCATCTAGGAGAACCGCATAAGTTTAAAAGAGAATGGTCCAGTGTGATGCGGTGCGTAGCCGTCTTTGTTGGTATAAATCACGCCAGCGCTAAAGTGGATTTTGATAACAACATACAGTTGTCTCTCACACTGGCTGCACTATCCATTGGATTGTGGTGGACTTTTGATAGATCTAGAAGTGGTTTTGGCCTTGGAATAGGAATTGCTTTCTTGGCAACTGTGGTCACTCAACTGCTAGTCTATAATGGTGTTTATCAATATACATCTCCAGATTTTCTCTATGTTCGTTCTTGGTTACCATGTATATTTTTTGCTGGAGGCATAACAATGGGAAACATTGGCCGACAACTGGCAATGTATGAATGTAAAGTTATTGCAGAAAATCTCATCAAGAATGAAGAAGGCAGAAATATATCTTTTGTACAGAAAAGCAAGATGAAAAAGGCATGCAAATGA
>Bos taurus insig2
ATGGCAGAAGGAGAGACAGAGTCACCTGGGCCCAAAAAGCGTGGTCCATATATCTCATCTGTCACTAGCCGGAGTGTGAACTTGATGATTCGAGGAGTAGTGCTGTTTTTTATTGGAGTATTTCTTGCATTAGTGTTAAATTTACTTCAGATTCAGAGAAATGTGACACTCTTTCCACCTGATGTGATTGCAAGCATCTTTTCTTCAGCATGGTGGGTACCGCCATGCTGTGGCACAGCATCAGCTGTGATTGGGTTATTATACCCCTGCATTGACAGGCATCTAGGAGAACCACATAAGTTTAAAAGAGAATGGTCCAGTGTGATGCGGTGTGTAGCCGTCTTTGTTGGTATAAATCACGCCAGCGCTAAAGTGGATTTTGATAACAACATACAGTTGTCTCTCACACTGGCTGCACTATCCATTGGATTGTGGTGGACTTTTGATAGATCTAGAAGTGGTTTTGGCCTTGGAGTAGGAATTGCTTTCTTGGCAACTGTGGTCACTCAGCTGCTAGTCTATAATGGTGTTTATCAATATACATCTCCAGATTTTCTCTATGTTCGTTCTTGGTTACCATGTATATTTTTTGCTGGAGGCATAACAATGGGAAACATTGGTCGACAACTGGCAATGTATGAATGTAAAGTTATTGCAGAAAAATCTCATCAAGAATGA
>Nyctereutes procyonoides insig2
ATGGCAGAAGGAGAGACAGAGTCACCTGGGCCCAAAAAACGYGGCCCCTACATTTCATCTGTCACTAGCAGGAGTGTGAACTTGATGATTCGTGGAGTGGTGCTGTTTTTTATTGGAGTATTTCTTGCATTAGTGTTAAATTTACTTCAGATTCAGAGAAATGTGACACTCTTTCCACCTGATGTGATCGCAAGCATCTTTTCTTCAGCATGGTGGGTACCGCCGTGCTGTGGCACAGCCTCAGCTGTGATTGGGTTATTATACCCTTGCATTGACAGGCATCTAGGAGACCCACATAAATTTAAAAGAGAGTGGTCCAGTGTGATGCGGTGCGTAGCCGTCTTTGTTGGTATAAATCATGCCAGCGCTAAAGTGGATTTTGATAACAACATACAGTTGTCTCTCACACTGGCTGCACTCTCCATTGGACTATGGTGGACCTTTGATAGATCTAGAAGTGGTTTTGGCCTTGGAGTAGGAATTGCTTTCTTGGCAACCTTGGTCACTCAGCTGCTAGTCTATAATGGTGTTTATCAATATACATCTCCAGATTTTCTCTATGTTCGTTCTTGGTTACCATGTATATTTTTTGCTGGAGGCATAACAATGGGAAACATTGGTCGACAACTGGCAATGTATGAATGTAAAGTTACTGCAGAAAAATCTCATCAGGAATGA
>Rousettus aegyptiacus insig2
ATGGCAGAAGGAGAGACAGAGTCACCTGGGCCCAAAAAGCGTGGCCCCTATATCTCATCTGTGACTAGCCGGAGTGTGAATTTGATGATTCGAGGAATAGTACTATTTTTTATTGGAGTATTTCTTGCATTAGTGTTAAATTTACTTCAGGTTCAGAGAAATGTGACTCTCTTTCCACCTGATGTGATTGCAAGCATCTTTTCTTCAGCATGGTGGGTACCGCCGTGCTGTGGCACAGCTTCAGCTGTGATTGGGTTGTTATACCCCTGCATTGACAGGCATCTAGGAGAACCACATAAATTCAAAAGAGAATGGTCCAGTGTAATGCGGTGCGTAGCCGTCTTTGTTGGTATAAATCATGCCAGCGCTAAAGTGGATTTTGATAACAACATACAGTTGTCTCTCACACTGGCTGCACTATCCATTGGATTGTGGTGGACTTTTGATAGATCTAGAACTGGTTTTGGCCTTGGAGTAGGAATTGCTTTCTTGGCAACCTTGGTCACTCAGCTACTAGTCTATAATGGTGTTTATCAATATACATCTCCAGATTTTCTCTATGTCCGTTCCTGGTTACCATGTATATTTTTTGCTGGAGGCATAACAATGGGAAACATTGGTCGACAACTGGCAGTGTATGAATGTAAAGTTATCGCAGAAAAATCTCATCAGGAATGA
>Felis catus insig2
ATGGCAGAAGGAAAGACAGAGTCGCCTGGGCCCAAAAAGCGTGGCCCCTATATTTCATCTGTCACTAGCAGGAGCGTGAACTTGATGATTCGTGGAGTGGTGCTGTTTTTTATTGGAGTGTTTCTTGCATTAGTGTTAAATTTACTTCAGATTCAGAGAAATGTGACGCTCTTTCCGCCCGACGTGATCGCGAGCATCTTTTCTTCAGCGTGGTGGGTGCCGCCCTGCTGTGGCACAGCCTCAGCTGTGATTGGGTTATTATACCCCTGCATTGACAGGCATCTAGGAGAACCACATAAATTTAAAAGAGAGTGGTCCAGTGTGATGCGGTGCGTAGCCGTCTTTGTTGGTATAAATCATGCCAGCGCTAAAGTGGATTTTGATAACAACATACAGTTGTCTCTCACACTGGCTGCACTCTCCATTGGACTGTGGTGGACATTTGATAGATCTAGAAGTGGTTTTGGCCTTGGAGTAGGAATTGCTTTCTTGGCAACCTTGGTCACTCAACTGCTAGTCTATAATGGTGTTTATCAATACACATCTCCAGATTTTCTCTATGTTCGCTCTTGGTTACCGTGTATATTTTTTGCTGGAGGCATAACAATGGGAAACATTGGTCGACAACTGGCAATGTATGAATGTAAAGTTATCGCAGAAAAATCTCATCAGGAATGA
>Equus caballus insig2
ATGGCAGAAGGAGAGACAGAGTCACCTGGGCCCAAGAAGTGTGGCCCCTATATTTCATCTGTCACTAGCCGGAGTGTGAACTTGATGATTCGAGGAGTAGTGCTGTTTTTTATCGGAGTGTTTCTTGCATTAGTGTTAAATTTACTTCAGATTCAGAGAAATGTGACGCTCTTTCCACCTGACGTGATTGCAAGCATCTTTTCTTCAGCATGGTGGGTACCACCGTGCTGTGGCACAGCTTCAGCTGTGATTGGGTTATTATACCCCTGCATTGACAGGCATCTAGGAGAACCACATAAATTTAAAAGAGAGTGGTCCAGTGTAATGCGGTGTGTAGCCGTCTTTGTTGGTATAAATCATGCCAGCGCTAAAGTGGATTTTGATAACAACATACAGCTGTCTCTCACCCTGGCCGCACTCTCCATTGGCCTGTGGTGGACTTTTGATAGATCTAGAAGTGGTTTTGGCCTTGGAGTAGGAATTGCTTTCTTGGCAACCTTGGTCACTCAACTGCTGGTCTATAATGGTGTTTATCAATATACATCTCCAGATTTTCTCTATGTTCGTTCTTGGTTACCATGTATATTTTTTGCTGGAGGCATAACAATGGGAAACATTGGTCGGCAACTGGCAATGTATGAATGTAAAGTTATTGCAGAAAAATCTCATCAGGAATGA
>Pongo abelii insig2
ATGGCAGAAGGAGAGACAAAGTCACCTGGGCCCAAAAAGTGTGGCCCATATATTTCATCTGTCACTAGCCAGAGTGTGAACTTGATGATTCGAGGAGTAGTGCTATTTTTTATTGGAGTATTTCTTGCATTAGTGTTAAATTTACTTCAGATTCAGAGAAATGTGACGCTCTTTCCACCTGATGTGATTGCAAGCATCTTTTCTTCTGCATGGTGGGTACCCCCATGCTGTGGCACGGCTTCAGCTGTGATTGGGTTATTATACCCCTGCATTGACAGACATCTAGGAGAACCACATAAATTTAAAAGAGAGTGGTCCAGTGTAATGCGGTGTGTAGCAGTCTTTGTTGGTATAAATCATGCCAGTGCTAAAGTGGATTTTGATAACAACATACAGTTGTCTCTCACACTGGCTGCACTATCCATTGGACTGTGGTGGACTTTTGATAGATCTAGAAGTGGTTTTGGCCTTGGAGTAGGAATCGCCTTCTTGGCAACCGTGGTCACTCAATTGCTAGTGTATAATGGTGTTTATCAATATACATCTCCAGATTTCCTCTATGTTCGTTCTTGGTTACCATGTATATTTTTTGCTGGAGGCATAACAATGGGAAACATTGGTCGACAACTGGCAATGTACGAATGTAAAGTTATCGCAGAAAAATCTCATCAGGAATGA
>Sus scrofa insig2
ATGGCAGAAGGAGAGACAAAGTCACCTGGACCCAAAAAGTGTGGTCCCTATATCTCATCTGTGACTAGCCAGAGTGTGAACTTGATGATTCGAGGAGTAGTCCTCTTTTTTATTGGTGTATTTCTTGCATTAGTGTTAAATTTGCTTCAGATTCAGAGAAACGTGACGCTCTTTCCACCGGATGTGATTGCAAGCATCTTTTCTTCGGCATGGTGGGTACCACCGTGCTGTGGCACGGCTTCAGCTGTGATTGGGTTATTATACCCCTGCATTGACAGGCATCTAGGAGAACCACATAAATTTAAAAGAGAATGGTCCAGTGTAATGCGGTGCGTAGCCGTCTTTGTTGGTATAAATCACGCCAGCGCTAAAGTGGATTTTGATAACAACATACAGTTGTCTCTCACACTGGCTGCACTCTCCATTGGACTGTGGTGGACTTTTGATAGATCTAGAAGTGGTTTTGGCCTTGGAGTAGGAATTGCTTTCTTGGCAACCTTGGTCACTCAGCTGCTAGTCTATAATGGTGTTTATCAATATACATCTCCAGATTTTCTCTATGTTCGTTCTTGGTTACCCTGTATATTTTTTGCTGGAGGCATAACAATGGGAAACATTGGTCGACAACTAGCAATGTATGAATGTAAAGTTATCGCAGAAAAATCTCATCAAGAATGA
>Rattus norvegicus insig2
ATGGCGGAAGGAGAGACGGAGTCACCTCGGCCTAAAAAGCGTGGCCCCTACATTTCCTCTGTCACCAGCCAGAGCGTGAACGTGGTGATCCGGGGAGTGGTGCTCTTCTTCATTGGCGTGTTCCTGGCTTTAGTGTTGAACTTGCTTCAGATTCAGAGAAATGTGACACTGTTCCCACCAGATGTGATCACCAGCATCTTCTCATCTGCATGGTGGGTTCCACCGTGCTGCGGTACAGCCTCAGCTGTGATTGGACTATTGTACCCCTGCATTGACAGGCATCTAGGAGAGCCACATAAATTTAAGAGAGAGTGGTCCAGTGTTATGCGCTGCGTGGCCGTGTTCGTGGGTATAAATCACGCCAGTGCTAAAGTCGACTTCGACAACAACTTCCAGTTTTCCCTCACACTGGCTGCACTGTCAGTAGGACTATGGTGGACTTTTGACAGATCTAGAAGTGGTTTTGGCCTTGGTGTTGGAATTGCTTTCTTAGCAACCGTTGTCACCCAACTGTTAGTCTACAATGGTGTTTATCAATACACATCTCCAGATTTTCTCTATGTCCGCTCTTGGTTGCCATGTATATTTTTTGCTGGAGGCATAACGATGGGAAACATTGGTCGTCAGCTAGCAATGTATGAATGTAAAGTTATTGCTGAAAAATCTCATCAAGAATGA
>Papio anubis insig2
ATGGCGGAAGGAGAGACAGAGTCACCTGGGCCCAAAAAATGTGGCCCATATATCTCATCTGTCACTAGCCAGAGTGTGAACTTGATGATTCGAGGAGTAGTGCTATTTTTTATTGGAGTATTTCTTGCATTGGTGTTAAACTTACTTCAGATTCAGAGAAATGTGACGCTCTTTCCACCTGATGTGATTGCAAGCATCTTTTCTTCTGCATGGTGGGTACCCCCATGCTGTGGCACGGCTTCAGCTGTGATTGGGTTATTATACCCCTGCATTGACAGACATCTAGGAGAACCACATAAATTTAAAAGAGAGTGGTCCAGTGTAATGCGGTGTGTAGCAGTCTTTGTTGGTATAAATCATGCCAGTGCTAAAGTGGATTTTGATAACAACATACAGTTGTCTCTCACACTGGCTGCATTATCCATTGGACTGTGGTGGACTTTTGATAGATCTAGAAGTGGTTTTGGCCTTGGAGTAGGAATCGCCTTCTTGGCAACCCTGGTCACTCAATTACTAGTATATAATGGTGTTTATCAATATACATCTCCAGATTTCCTCTATGTTCGTTCTTGGTTACCATGTATATTTTTTGCTGGAGGCATAACAATGGGAAACATTGGTCGACAACTGGCAATGTATGAATGTAAAGTTATCGCAGAAAAATCTCATCAGGAATGA
>Canis lupus insig2
ATGGCAGAAGAAGAGACAGAGTCACCTGGGCCCAAAAAACGTGGCCCCTACATTTCATCTGTCACTAGCAGGAGTGTGAACTTGATGATTCGTGGAGTGGTGCTGTTTTTTATTGGAGTATTTCTTGCATTAGTGTTAAATTTACTTCAGATTCAGAGAAATGTGACACTCTTTCCACCTGATGTGATCGCAAGCATCTTTTCTTCAGCATGGTGGGTACCGCCATGCTGTGGCACAGCCTCAGCTGTGATTGGGTTATTATACCCTTGCATTGACAGGCATCTAGGAGAGCCACATAAATTTAAAAGAGAGTGGTCCAGTGTGATGCGGTGCGTAGCCGTCTTTGTTGGTATAAATCATGCCAGCGCTAAAGTGGATTTTGATAACAACATACAGTTGTCTCTCACACTGGCTGCACTCTCCATTGGACTATGGTGGACCTTTGATAGATCTAGAAGTGGTTTTGGCCTTGGAGTAGGAATTGCTTTCTTGGCAACCTTGGTCACTCAGCTGCTAGTCTATAATGGTGTTTATCAATATACATCTCCAGATTTTCTCTATGTTCGTTCTTGGTTACCATGTATATTTTTTGCTGGAGGCATAACAATGGGAAACATTGGTCGACAACTGGCAATGTATGAATGTAAAGTTACTGCAGAAAAATCTCATCAGGAATGA
>Mus musculus insig2
ATGGCGGAAGGAGAGACGGAGTCACCTCGGCCTAAAAAGTGTGGCCCATACATTTCCTCTGTCACCAGCCAGAGTGTGAACGTGGTGATCCGCGGGGTGGTACTCTTCTTCATTGGAGTGTTCCTGGCATTAGTGTTGAACTTGCTTCAGATTCAGAGAAACGTGACACTTTTTCCACCAGATGTGATCACGAGCATCTTTTCATCTGCCTGGTGGGTACCACCATGCTGCGGCACAGCCTCAGCTGTGATTGGGCTGTTGTACCCCTGCATTGACAGGCATCTAGGAGAACCTCATAAATTTAAAAGAGAGTGGTCCAGTGTCATGCGCTGCGTGGCGGTGTTCGTGGGTATAAATCACGCCAGTGCTAAAGTAGACTTCGACAACAACTTCCAGTTTTCCCTCACACTGGCTGCACTGTCAGTAGGACTGTGGTGGACTTTTGACAGATCTAGAAGTGGTTTTGGCCTTGGTGTTGGAATTGCTTTCTTAGCAACCGTTGTCACCCAACTGTTAGTCTACAATGGTGTTTATCAATACACATCTCCAGATTTTCTCTATGTCCGTTCTTGGTTGCCATGTATATTTTTTGCTGGAGGCATAACGATGGGAAACATTGGCCGTCAACTGGCAATGTATGAATGCAAAGTTATTGCTGAAAAATCTCATCAAGAATGA
>Lipotes vexillifer insig2
ATGGCGGAAGGAAAGACACAGTCACCTGGGCCCAAAAAGTGTGGTCCCTATATCTCATCTGTCACTAGCCGAACTGTGAACTTGATGATTCGAGGAGTAGTGCTGTTTTTTATTGGAGTATTTCTTGCATTAGTGTTAAATTTACTTCAGATTCAGAGAAATGTGACGCTCTTTCCACCTGATGTGATTGCAAGCATCTTTTCTTCAGCATGGTGGGTACCGCCATGCTGTGGCACAGCTTCAGCCGTGATTGGGTTATTATACCCCTGCATTGACAGGCATCTAGGAGAACCACATAAATTTAAAAGAGAGTGGTCCAGTGTAATGCGGTGTGTAGCCGTCTTTGTTGGTATAAATCATGCCAGCGCTAAAGTGGATTTTGATAACAACATACAGTTGTCTCTCACACTGGCTGCACTATCCATTGGACTGTGGTGGACTTTTGATAGATCTAGAAGTGGCTTTGGCCTTGGAATAGGAATTGCTTTCTTGGCAACTTTGGTCACTCAACTGCTAGTCTATAATGGTGTTTATCAATATACATCTCCAGATTTTCTCTATGTTCGCTCTTGGTTACCATGTATATTTTTTGCTGGAGGCATAACAATGGGAAACATTGGTCGACAACTGGCAATGTATGAATGTAAAGTTATCGCAGAAAAATCTCATCAAGAATGA
>Parus major insig2
ATGGCAGATAATGATGCAATGCCAACCCTACCAAAAAAGTGCGGCCCATACATTTCATCTGTAACCAGTCGTGGCATGAATTTGGTTATTCGTGGTGTAGTGCTGTTTTTTATTGGTGTATTTCTTGCATTAGTATTAAACTTGCTTCAGATCCAGAGAAACGTTACTCTCTTCCCCCCTGATGTGATCACAAGCATCTTCTCCTCGGCTTGGTGGGTACCACCTTGCTGTGGCACAGCATCAGCTGTGATTGGGTTATTGTACCCCTGCATGGACAGACATCTGGGAGAGCCACATAAGTTCAAGAGAGAATGGTCCAGTGTGATGCGATGTGTAGCAGTCTTTGTGGGAATAAATCATGCCAGTGCTAAGGTGGATTTTGCCAACAATATCCAGCTGTCTCTCACATTGGCAGCCCTGTCCATTGGGCTGTGGTGGACCTTTGACAGGTCACGAAGTGGCTTTGGTCTTGGAGTAGGAATTGCTTTCCTGGCCACCTTGGTGTCACAGCTTCTGGTGTACAATGGAGTTTATCAATACACATCCCCAGACTTCCTCTATGTCCGTTCCTGGTTGCCATGTATATTTTTTGCTGGTGGAATAACAATGGGCAATATTGGCAGGCAGCTGGCAATGTATGAATGCAAAGTGATTGCAGAGAAGTCTCATGAGGACTGA
>Serinus canaria insig2
ATGGCAGAAAATGATGCAATGCCAACCTTACCAAAAAAGTGTGGCCCATACATTTCATCTGTAACCAGTCGTGGCATGAATTTGGTAATTCGTGGTGTAGTGCTGTTTTTTATTGGTGTATTTCTTGCATTAGTATTAAACTTGCTTCAGATCCAGAGAAACGTTACTCTCTTCCCCCCTGATGTGATCACAAGCATCTTCTCCTCAGCTTGGTGGGTACCACCTTGCTGTGGCACAGCATCAGCTGTGATTGGGTTATTGTACCCCTGCATGGACAGACATCTGGGAGAGCCACATAAGTTCAAGAGAGAATGGTCCAGTGTCATGCGATGTGTAGCAGTCTTTGTGGGAATAAATCATGCCAGTGCTAAGGTGGATTTTGCCAACAATATCCAGCTGTCTCTCACGTTGGCAGCCCTCTCCATTGGGCTGTGGTGGACCTTTGACAGGTCACGAAGTGGCTTTGGTCTTGGAGTAGGAATTGCTTTCCTGGCCACGTTGGTGTCACAGCTTCTGGTGTACAATGGAGTTTATCAATACACATCCCCAGACTTCCTCTATGTCCGCTCCTGGTTGCCATGTATATTTTTTGCTGGTGGAATAACAATGGGCAATATTGGCAGGCAGCTGGCAATGTATGAATGCAAAGTCATTGCAGAGAAGTCTCACGAGGACTGA
>Sturnus vulgaris insig2
ATGGCAGAAAATGATGCAATGCCAACCTTACCAAAAAAGTGTGGCCCCTACATTTCATCTGTAACCAGTCGTGGCATGAATTTGGTAATTCGTGGTGTAGTGCTGTTTTTTATTGGTGTATTTCTTGCATTAGTATTAAACTTGCTTCAGATCCAGAGAAACGTTACTCTCTTCCCTCCTGACGTGATCACAAGCATCTTCTCCTCAGCTTGGTGGGTTCCACCTTGCTGTGGCACAGCATCAGCTGTGATTGGATTATTGTACCCCTGCATGGACAGACATCTGGGAGAGCCACATAAGTTCAAGAGAGAATGGTCCAGTGTAATGCGATGTGTAGCAGTCTTTGTGGGAATAAACCATGCTAGTGCTAAGGTGGATTTTGCCAACAATATCCAGCTGTCTCTCACGTTGGCAGCCCTGTCCATTGGGCTATGGTGGACCTTTGATAGGTCACGAAGTGGTTTTGGTCTTGGAGTAGGAATTGCTTTCCTGGCCACGTTGGTGTCACAGCTTCTGGTGTACAATGGAGTTTATCAATACACATCCCCAGACTTCCTCTATGTCCGTTCCTGGTTGCCATGTATATTTTTTGCTGGTGGAATAACAATGGGCAATATTGGCAGGCAGCTGGCAATGTATGAATGCAAAGTCATTGCAGAGAAGTCTCACGAGGACTGA
>Cuculus canorus insig2
ATGGCAGAAAATGATGCAACACCAACCTTACCAAAAAAGTGTGGCCCATACATTTCATCTGTAACCAGTTATGGCATGAATTTGGTAATTCGTGGTGTAGTGCTCTTTTTTATTGGCGTATTTCTTGCATTAGTATTAAACTTGCTTCAGATCCAGAGAAACGTTACTCTCTTTCCCCCGGATGTGATCACAAGCATCTTCTCCTCAGCTTGGTGGGTACCACCTTGCTGTGGCACAGCGTCAGCTGTGATTGGGTTATTGTACCCATGCATGGACAGACATCTGGGAGAGCCACATAAATTTAAGAGAGAATGGTCCAGTGTAATGCGATGTGTAGCTGTCTTTGTGGGAATAAATCATGCCAGTGCTAAAGTGGATTTTGCCAACAATATCCAGTTGTCTCTCACATTAGCAGCCCTGTCCATTGGACTGTGGTGGACATTTGATAGGTCACGAAGTGGCTTTGGTCTTGGAGTAGGAATTGCTTTCTTGGCCACATTGGTGTCACAACTTCTGGTCTACAATGGAGTTTATCAATATACATCTCCAGATTTCCTTTACGTTCGTTCCTGGTTGCCATGTATATTTTTTGCTGGTGGAATAACTATGGGCAATATTGGCAGGCAGCTGGCAATGTATGAATGCAAAGTCATTGCAGAGAAGTCTCACGAGGATTGA
>Pterocles gutturalis insig2
ATGGCAGAAAATGATACAACGCCAACCTTACCAAAAAAGTGTGGCCCGTACATTTCATCTGTAACCAGTCGTGGCATGAATTTGGTAATTCGTGGTATAGTCCTGTTTTTTATTGGCGTATTTCTTGCATTAGTATTAAACTTGCTTCAGATCCAGAGAAACGTTACTCTCTTCCCCCCTGATGTGATCACAAGCATCTTCTCCTCAGCTTGGTGGGTACCACCTTGCTGTGGCACAGCATCAGCTGTGATTGGGTTATTGTACCCATGCATGGACAGACATCTGGGAGAGCCACATAAATTTAAGAGAGAATGGTCCAGTGTAATGCGATGTGTAGCTGTCTTTGTGGGAATAAATCATGCCAGCGCTAAAGTGGATTTTGCCAACAACATCCAGTTGTCTCTCACGTTAGCAGCCCTGTCAATTGGACTGTGGTGGACATTTGACAGATCACGAAGTGGCTTTGGTCTTGGAGTAGGAATTGCTTTCCTGGCCACGTTGGTGTCACAACTTCTGGTCTACAATGGAGTTTATCAATACACATCTCCAGATTTCCTTTATGTTCGTTCCTGGTTGCCATGTATATTTTTTGCTGGTGGAATAACTATGGGCAATATTGGCAGGCAGCTGGCAATGTATGAATGCAAAGTCATTGCAGAGAAGTCTCATGAGGACTGA
>Chaetura pelagica insig2
ATGGAAGAAAACGATGCAACGCCAACCTTACCAAAAAAGTGTGGCCCATACATTTCATCTATAACCAGTCGTGGCATGAATTTGGTAATTCGTGGCATAGTGCTGTTTTTTATTGGCGTATTTCTTGCATTAGTATTAAACTTGCTTCAGATCCAGAGAAACGTTACTCTCTTCCCCCCTGATGTGCTCACAAGCATCTTCTCCTCAGCCTGGTGGGTACCACCTTGCTGTGGCACAGCATCAGCTGTGATTGGGTTATTGTACCCATGCATGGACAGACATCTGGGAGAGCCACATAAATTTAAGAGAGAATGGTCCAGTGTCATGCGATGTGTAGCTGTCTTTGTGGGAATAAATCATGCCAGTGCTAAAGTGGATTTTGCCAACAATATCCAGTTGTCTCTCACATTAGCAGCACTGTCAATTGGACTGTGGTGGACATTTGATAGATCACGGAGTGGCTTTGGTCTTGGAGTAGGAATTGCTTTTCTGGCCACGTTGGTGTCACAACTTCTGGTCTACAATGGAGTTTATCAGTACACATCTCCAGATTTCCTCTATGTTCGTTCCTGGTTGCCATGTATATTTTTTGCTGGTGGAATAACTATGGGCAATATTGGCAGGCAGCTGGCAATGTATGAATGCAAAGTAATTGCAGAGAAGTCTCACGAAGACTGA
>Mesitornis unicolor insig2
ATGGCAGAAAATGATGCAATGCCAACCTTACCAAAAAAGTGTGGCCCATACATTTCATCTGTAACCAGTCGTGGCATGAATTTGGTAATTCGTGGTATAGTGCTGTTTTTTATTGGCGTATTTCTTGCATTAGTATTAAACTTGCTTCAGATCCAGAGAAACGTTACTCTCTTCCCCCCTGATGTGATTACAAGCATCTTCTCCTCAGCTTGGTGGGTACCACCTTGCTGTGGCACAGCGTCAGCTGTGATTGGGTTATTGTACCCATGCATGGACAGACATCTGGGAGAGCCACATAAATTTAAGAGAGAATGGTCCAGTGTAATGCGATGTGTAGCTGTCTTTGTGGGAATAAATCATGCCAGCGCTAAAGTGGATTTTGCCAACAACATCCAGTTGTCTCTCACGTTAGCGGCCCTGTCAATTGGACTGTGGTGGACGTTCGATAGATCGCGAAGTGGCTTTGGTCTTGGAGTAGGAATTGCTTTTCTGGCCACATTGGTGTCACAACTTCTGGTCTACAATGGAGTTTATCAATATACATCTCCAGATTTCCTTTATGTTCGTTCCTGGTTGCCATGTATATTTTTTGCTGGTGGAATAACTATGGGCAATATTGGCAGGCAGCTGGCAATGTATGAATGCAAAGTCATTGCAGAGAAGTCTCACGAGGACTGA
>Nestor notabilis insig2
ATGGCAGAAAATGGTGCAATGCCAACCTTACCAAAAAAGTGTGGCCCATACATTTCATCTGTAACCAGTCGTGGCATGAATTTGGTAATTCGTGGTATAGTGCTGTTTTTTATTGGCGTGTTTCTTGCATTAGTATTAAACTTGCTTCAGATCCAGAGAAACGTTACTCTCTTCCCCCCTGATGTGATCACAAGCATCTTCTCCTCAGCTTGGTGGGTACCACCTTGCTGTGGCACAGCATCAGCTGTGATTGGGTTATTGTACCCATGCATGGACAGACATCTGGGAGAGCCACATAAATTTAAGAGAGAATGGTCCAGTGTAATGCGATGTGTAGCAGTCTTTGTGGGAATAAATCATGCCAGCGCTAAAGTGGATTTTGCCAACAATATCCAGTTGTCTCTCACACTAGCAGCCCTGTCAATTGGACTGTGGTGGACGTTTGATAGATCACGAAGTGGCTTTGGTCTTGGAGTAGGAATTGCTTTCCTGGCCACACTGGTGTCACAACTTCTGGTCTACAATGGAGTTTATCAATACACGTCTCCAGATTTCCTCTATGTTCGTTCCTGGTTGCCATGTATATTTTTTGCTGGTGGAATAACTATGGGCAATATTGGCAGGCAGCTGGCAATGTATGAATGTAAAGTCATTGCAGAGAAGTCTCATGAGGACTGA
>Nipponia nippon insig2
ATGGCAGAAAATGATGCAATGCCAACCTTACCAAAAAAGTGTGGCCCATACATTTCATCTGTAACCAGTCGTGGCATGAATTTGGTAATTCGTGGTATAGTGCTGTTTTTTATTGGCGTATTTCTTGCATTAGTATTAAACTTGCTTCAGATCCAGAGAAACGTTACTCTCTTCCCCCCTGATGTGATCACAAGCATCTTCTCCTCAGCTTGGTGGGTACCACCTTGCTGTGGCACAGCGTCAGCTGTGATTGGGTTATTGTACCCATGCATGGACAGACATCTGGGAGAGCCACATAAATTTAAGAGAGAATGGTCCAGTGTAATGCGATGTGTAGCTGTCTTTGTGGGAATAAATCATGCCAGCGCTAAAGTGGATTTTGCCAACAACATCCAGTTGTCTCTCACATTAGCAGCCCTGTCAATTGGACTGTGGTGGACCTTTGATAGATCACGAAGTGGCTTTGGTCTTGGAGTAGGAATTGCTTTCCTGGCCACATTGGTGTCACAACTTCTGGTCTACAATGGAGTTTATCAATACACATCTCCAGATTTCCTTTATGTTCGATCCTGGTTGCCATGTATATTTTTTGCTGGTGGAATAACTATGGGCAATATCGGCAGGCAGCTGGCAATGTATGAATGCAAAGTCATTGCAGAGAAGTCTCATGAGGACTGA
>Caprimulgus carolinensis insig2
ATGGCAGAAAATGATGCAATGCCAACCTTACCAAAAAAGTGTGGCCCATACATTTCATCTGTAACCAGCCGTGGCATGAATTTGGTAATTCGTGGTATAGTGCTGTTTTTTATTGGCGTATTTCTTGCATTAGTATTAAACTTACTTCAGATCCAGAGAAACGTTACTCTCTTCCCCCCTGATGTGATCACAAGCATCTTCTCCTCAGCTTGGTGGGTACCACCTTGCTGTGGCACAGCATCAGCTGTGATTGGGTTATTGTACCCATGCATGGACAGACATCTGGGAGAGCCACATAAATTTAAGAGAGAATGGTCCAGTGTGATGCGATGTGTAGCTGTCTTTGTGGGAATAAATCATGCCAGCGCTAAAGTGGATTTTGCCAACAATATCCAGTTGTCTTTGACATTAGCAGCCCTGTCAATTGGACTGTGGTGGACATTTGATAGATCACGAAGTGGCTTTGGTCTTGGAGTAGGAATTGCTTTCCTGGCCACATTGGTGTCACAACTTCTTGTCTACAATGGCGTTTATCAATACACGTCTCCAGATTTCCTGTATGTTCGTTCCTGGTTGCCATGTATATTTTTTGCTGGTGGAATAACTATGGGCAACATTGGCAGGCAGCTGGCAATGTACGAATGCAAAGTCATTGCAGAGAAGTCTCATGAGGACTGA
>Tyto alba insig2
ATGGCAGAAAATGATGCAATGCCAACCTTACCAAAAAAGTGTGGCCCGTACATTTCATCTGTTACCAGTCGTGGCATGAATTTGGTAATTCGTGGTATAGTGCTGTTTTTTATTGGCGTATTTCTTGCATTAGTATTAAACTTGCTTCAGATCCAGAGAAACGTTACCCTCTTCCCCCCTGATGTGATCACAAGCATCTTCTCCTCAGCTTGGTGGGTACCACCTTGCTGTGGCACAGCGTCAGCTGTGATTGGGTTATTGTACCCATGCATGGACAGACATCTGGGAGAGCCACATAAATTTAAGAGAGAATGGTCCAGTGTAATGCGATGTGTAGCCGTCTTTGTGGGAATAAATCATGCCAGCGCTAAAGTGAATTTTGCCAACAATATCCAGTTGTCTCTCACATTAGCAGCCCTGTCAATTGGACTGTGGTGGACATTTGATAGGTCACGAAGTGGCTTTGGTCTTGGAGTAGGAATTGCTTTCCTGGCCACACTGGTGTCACAGCTTCTGGTCTACAATGGAGTTTATCAGTACACATCTCCAGATTTCCTTTATGTTCGTTCCTGGTTGCCATGTATATTTTTTGCGGGTGGAATAACTATGGGCAATATTGGCAGGCAGCTGGCAATGTATGAATGCAAAGTCATTGCAGAGAAGTCTCACGAGGACTGA
>Eurypyga helias insig2
ATGGCAGAAAATGATGCAATGCCAACCTTACCAAAAAAGTGTGGCCCGTACATTTCATCTGTAACCAGTCATGGCATGAATTTGGTAATTCGTGGTATAGTGCTGTTTTTTATTGGCGTATTTCTTGCATTAGTATTAAACTTGCTTCAGATCCAGAGAAACGTTACTCTCTTCCCCCCTGATGTGATCACAAGCATCTTCTCCTCAGCTTGGTGGGTACCACCTTGCTGTGGCACAGCGTCAGCTGTGATTGGGTTATTGTACCCATGCATGGACAGACATCTGGGAGAGCCACATAAATTCAAGAGAGAATGGTCCAGTGTGATGCGATGTGTAGCAGTCTTTGTGGGAATAAATCATGCCAGCGCTAAAGTGGATTTTGCCAACAACATTCAGTTGTCTCTCACCTTAGCAGCTCTGTCAATTGGACTGTGGTGGACATTTGACAGATCGCGAAGTGGCTTTGGTCTTGGAGTAGGAATTGCGTTCCTGGCCACGTTGGTGTCACAACTTCTGGTCTACAATGGAGTTTATCAATACACATCTCCAGATTTCCTTTACGTTCGTTCCTGGTTGCCATGTATATTTTTTGCTGGTGGAATAACCATGGGCAATATCGGCAGGCAGCTGGCAATGTATGAATGCAAAGTCATTGCTGAGAAGTCTCATGAGGACTGA
>Lepidothrix coronata insig2
ATGGCAGAAAATGATGCAATGCCAACCTTACCAAAAAAGTGTGGTCCATATATTTCATCTGTAACCAGTCATGGCATGAATTTGGTAATTCGTGGTATAGTGCTGTTTTTTATTGGCGTATTTCTTGCATTAGTATTAAACTTGCTTCAGATCCAGAGAAACGTTACTCTCTTCCCCCCTGATGTGATCACCAGCATCTTCTCCTCGGCTTGGTGGGTACCACCTTGCTGTGGCACAGCATCAGCTGTGATTGGGTTATTGTACCCCTGCATGGACAGACATCTGGGAGAGCCACATAAGTTCAAGAGAGAATGGTCCAGTGTAATGCGATGTGTAGCAGTCTTTGTGGGAATAAATCATGCCAGTGCTAAGGTGGATTTTGCCAACAATATCCAGCTGTCTCTCACATTAGCAGCACTGTCGATTGGGCTGTGGTGGACATTTGATAGATCACGGAGTGGCTTTGGCCTTGGAGTGGGAATTGCTTTCCTGGCCACATTGGTATCACAGCTTCTTGTGTACAATGGAGTTTATCAATACACGTCTCCAGATTTCCTCTATGTTCGTTCCTGGTTGCCATGTATATTTTTTGCTGGTGGAATAACTATGGGCAATATTGGCAGGCAGCTGGCAATGTATGAATGCAAAGTCATTGCAGAGAAGTCTCACGAGGACTGA
>Haliaeetus leucocephalus insig2
ATGGCGGAAAATGACGCAATGCCAACATTACCAAAAAAGTGTGGCCCGTACATTTCATCTGTAACCAGTCATGGCATGAATTTGGTAATTCGTGGTATAGTGCTGTTTTTTATTGGCGTATTTCTTGCATTAGTATTAAACTTGCTTCAGATCCAGAGAAACGTTACTCTCTTCCCCCCTGATGTGATCACAAGCATCTTCTCCTCAGCTTGGTGGGTACCACCTTGCTGTGGCACAGCATCAGCTGTGATTGGGTTATTGTACCCATGCATGGACAGACATCTGGGAGAGCCACATAAATTTAAGAGAGAATGGTCCAGTGTAATGCGATGTGTAGCAGTCTTTGTGGGAATAAATCATGCCAGCGCTAAAGTGGATTTTGCCAACAATATCCAGTTGTCTCTCACATTAGCAGCCCTGTCAATTGGTCTGTGGTGGACATTTGATAGATCACGAAGTGGCTTTGGTCTTGGAGTAGGAATTGCTTTCCTGGCCACATTGGTGTCACAACTTCTGGTCTACAATGGAGTTTATCAATACACATCTCCGGATTTCCTTTATGTTCGTTCCTGGTTGCCATGTATATTTTTTGCTGGCGGAATAACTATGGGCAATATCGGCAGGCAACTGGCAATGTATGAATGCAAAGTCATTGCAGAGAAGTCTCACGAGGACTGA
>Phaethon lepturus insig2
ATGGCAGAAAATGATGCAACGCCAACCTTACCAAAAAAGTGTGGCCCATACATTTCATCTGTAACCAGTCGTGGCATGAATTTGGTAATTCGTGGTATAGTGCTGTTTTTTATTGGCGTATTTCTTGCATTAGTATTAAACTTGCTTCAGATCCAGAGAAACGTTACTCTCTTCCCCCCTGATGTGATCACAAGCATCTTCTCCTCAGCTTGGTGGGTACCACCTTGCTGTGGCACGGCATCAGCTGTGATTGGGTTATTGTACCCATGCATGGACAGACATCTGGGAGAGCCACATAAATTTAAGAGAGAATGGTCCAGTGTAATGCGATGTGTAGCTGTCTTTGTGGGAATAAATCATGCCAGCGCTAAAGTGGATTTTGCCAACAATATCCAGCTGTCTCTCACGTTAGCAGCCCTGTCAATTGGACTGTGGTGGACATTTGATAGATCACGAAGTGGCTTTGGTCTTGGAATAGGAATTGCTTTCCTGGCCACATTGGTGTCACAACTTCTGGTCTACAATGGAGTTTATCAATACACGTCTCCAGATTTCCTTTATGTTCGTTCCTGGTTGCCGTGTATATTTTTTGCTGGTGGAATAACTATGGGCAATATTGGCAGGCAGCTGGCAATGTATGAATGCAAAGTCATTACAGAGAAGTCTCATGAGGACTGA
>Chlamydotis macqueenii insig2
ATGGCAGAAGATGATGCAATGCCAACCTTACCAAAAAAGTGTGGCCCTTACATTTCATCAGTAACCAGTCGTGGCATGAATTTGGTAATTCGTGGTATAGTGCTGTTTTTTATTGGCGTATTTCTTGCATTAGTATTAAACTTGCTTCAGATCCAGAGAAACGTTACTCTCTTCCCCCCTGATGTGATCACAAGCATCTTCTCCTCAGCTTGGTGGGTACCACCTTGCTGTGGCACAGCGTCAGCTGTGATTGGCTTATTGTACCCATGCATGGACAGACATCTGGGAGAGCCACATAAATTTAAGAGAGAATGGTCCAGTGTAATGCGATGTGTAGCAGTCTTTGTGGGAATAAATCATGCCAGCGCTAAAGTGGATTTTGCCAACAATATCCAGTTGTCTCTCACATTAGCAGCCCTGTCAATTGGACTGTGGTGGACATTTGATAGATCACGAAGTGGGTTTGGTCTTGGAATAGGAATTGCTTTCCTGGCCACGTTGGTGTCACAACTTCTGGTCTATAACGGAGTTTATCAATACACATCTCCAGATTTCCTTTACGTTCGTTCCTGGTTGCCCTGTATATTTTTTGCTGGTGGAATAACTATGGGCAATATTGGCAGGCAGCTGGCAATGTATGAATGCAAAGTCATTGCAGAGAAGTCTCACGAGGACTGA
>Picoides pubescens insig2
ATGGCAGAAAGTGATGCAGTGCCAGCATTACCAAAAAAGTGTGGCCCATACATTTCATCTGTAACCAGTCGTGGCATGAATTTGGTAATTCGTGGTATAGTGCTGTTTTTTATTGGTGTATTTCTTGCATTAGTATTAAACTTGCTTCAGATCCAGAGAAATGTTACTCTCTTCCCTCCTGATGTCATCACAAGCATCTTCTCCTCAGCTTGGTGGGTCCCGCCTTGCTGTGGCACAGCATCAGCTGCAATTGGGTTGTTGTACCCATGCATGGACAGACATCTGGGAGAGCCACATAAATTCAAGAGAGAATGGTCCAGTGTAATGCGATGTGTGGCGGTCTTTGTGGGAATAAATCATGCCAGCGCTAAAGTGGACTTTGCCAACAACATCCAGTTGTCTCTCACATTAGCAGCCTTGTCGATTGGGCTGTGGTGGATGTTTGATAGATCACGAAGTGGCTTTAGTCTTGGAGTAGGAATTGCTTTCCTGGCTACATTGGTGTCACAGCTTCTGGTCTACAATGGAGTATATCAATACACATCTCCAGATTTCCTTTATGTTCGTTCCTGGTTGCCATGTATATTTTTTGCTGGTGGAATAACCATGGGCAATATTGGCAGGCAGCTAGCAATGTATGAGTGCAAAGTCATTGCAGAGAAGTCTCACGAGGACTGA
>Struthio camelus insig2
ATGGCAGAAAATGATGCAATGCCAGCCTTACCAAAAAAGTGCGGTCCATACATTTCGTCAGTAACCAGTCATGGCATGAATTTGGTAATTCGTGGAATAGTGCTGTTTTTTATTGGCGTATTCCTTGCATTAGTATTAAACTTGCTTCAGATCCAGAGAAATGTTACTCTCTTCCCCCCTGATGTGATCACAAGCATCTTCTCCTCAGCTTGGTGGGTACCACCTTGCTGTGGCACAGCATCAGCTGCAATTGGGTTATTGTACCCATGCATGGACAGACATCTGGGAGAACCACACAAATTTAAGAGAGAGTGGTCCAGTGTAATGCGATGTGTAGCAGTCTTTGTGGGTATAAATCATGCCAGTGCTAAAGTGGACTTTGCCAACAATATCCAGTTGTCTCTCACATTAGCAGCCCTGTCAATTGGGCTCTGGTGGACATTTGATAGATCACGAAGTGGCTTTGGTCTTGGAATAGGAATTGCTTTCCTGGCTACATTGGTGTCACAGCTTCTGGTCTACAATGGAGTTTATCAATACACGTCTCCAGATTTCCTTTATGTTCGTTCCTGGCTGCCATGTATATTTTTTGCTGGTGGAATAACTATGGGCAATATTGGCAGGCAACTGGCAATGTATGAATGCAAAGTCATCGCAGAGAAGTCTCATGAGGACTGA
>Aptenodytes forsteri insig2
ATGGCAGAAAATGATGTAATGCCAACCTTACCAAAAAAGTGTGGCCCGTACATTTCATCTGTAACCAGTCGTGGCATGAATTTGGTAATTCGTGGTATAGTGCTGTTTTTTATTGGCGTATTTCTTGCATTAGTATTAAACTTGCTTCAGATCCAGAGAAACGTTACTCTCTTCCCCCCCGATGTGATCACAAGCATCTTCTCCTCAGCTTGGTGGGTGCCACCTTGCTGTGGCACAGCATCAGCTGTGATTGGGTTATTGTACCCATGCATGGACAGACATCTGGGAGAGCCACATAAATTTAAGAGAGAATGGTCCAGTGTAATGCGATGTGTAGCTGTCTTTGTGGGAATAAATCATGCCAGCGCTAAAGTGGATTTTGCCAACAATATCCAGTTGTCTCTCACATTAGCAGCCCTGTCAATTGGACTGTGGTGGACATTTGATAGATCACGAAGTGGCTTTGGTCTTGGAGTAGGAATTGCTTTCCTGGCCACACTGGTCTCACAACTTCTGGTCTACAATGGAGTTTATCAGTACACATCTCCAGATTTCCTTTATGTTCGTTCCTGGTTGCCATGCATATTTTTTGCTGGTGGAATAACTATGGGCAATATCGGCAGGCAGCTGGCAATGTATGAATGCAAAGTCATTGCGGAGAAGTCTCACGAGGACTGA
>Coturnix japonica insig2
ATGGCAGAAAATGATGCAAAGCCAACATTACCAAAAAAGAGCGGTCCATACATTTCATCCGTAACCAGTCGTGGCATGAATTTGGTAATTCGTGGTATAGTGCTGTTTTTTATTGGCGTATTTCTTGCATTAGTGTTAAACTTGCTTCAGATCCAGAGAAATGTTACTCTCTTCCCCCCTGATGTGATCACAAGCATCTTCTCCTCAGCTTGGTGGGTCCCACCTTGCTGTGGCACAGCGTCAGCTGTGATTGGGTTATTGTACCCATGCATGGACAGACATCTGGGAGAGCCACATAAATTTAAGAGAGAATGGTCCAGTGTAATGCGGTGTGTAGCAGTCTTTGTGGGAATAAATCATGCCAGCGCTAAAGTGGATTTTGCCAACAATATCCAGTTGTCTCTCACGTTAGCAGCTCTGTCAATTGGGTTATGGTGGACGTTTGATAGATCACGAAGTGGCTTTGGTCTTGGAGTAGGAATTGCTTTCCTGGCCACATTGGTGTCACAGCTTCTGGTCTACAATGGAGTTTATCAATATACATCACCAGATTTCCTTTATGTTCGTTCCTGGTTGCCATGTATATTTTTTGCTGGTGGAATAACGATGGGCAATATCGGCCGGCAGCTGGCAATGTATGAATGCAAGGTCATTGCAGAGAAGTCTCACGAGGACTGA
>Macaca mulatta insig2
ATGGCGGAAGGAGAGACAGAGTCACCTGGGCCCAAAAAATGTGGCCCATATATCTCATCTGTCACTAGCCAGAGTGTGAACTTGATGATTCGAGGAGTAGTGCTATTTTTTATTGGAGTATTTCTTGCATTGGTGTTAAACTTACTTCAGATTCAGAGAAATGTGACGCTCTTTCCACCTGATGTGATTGCAAGCATCTTTTCTTCTGCATGGTGGGTACCCCCATGCTGTGGCACGGCTTCAGCTGTGATTGGGTTATTATACCCCTGCATTGACAGACATCTAGGAGAACCACATAAATTTAAAAGAGAGTGGTCCAGTGTAATGCGGTGTGTAGCAGTCTTTGTTGGTATAAATCATGCCAGTGCTAAAGTGGATTTTGATAACAACATACAGTTGTCTCTCACACTGGCTGCACTATCCATTGGACTGTGGTGGACTTTTGATAGATCTAGAAGTGGTTTTGGCCTTGGAGTAGGAATCGCCTTCTTGGCAACCCTGGTCACTCAATTACTAGTATATAATGGTGTTTATCAATATACATCTCCAGATTTCCTCTATGTTCGTTCTTGGTTACCATGTATATTTTTTGCTGGAGGCATAACAATGGGAAACATTGGTCGACAACTGGCAATGTATGAATGTAAAGTTATCGCAGAAAAATCTCATCAGGAATGA
>Loxodonta africana insig2
ATGGCAGAAGGAGAGACAGAGTCGCCTGGGCCCACAAAGTGCGGCCCGTATATTTCATGGGTCACTAGCCGGAGTGTGAACCTGCTGATCCGTGGAGTCGTGCTGTTTTTGATTGGGGTGTTTCTTGCATTAGTATTAAATTTACTTCAAATTCAGAGAAACGTGACCCTCTTTCCACCTGACGTGATTACAAGCATCTTTTCTTCAGCATGGTGGGTACCACCGTGCTGTGGCACAGCTTCAGCTGTGATTGGGTTATTATACCCCTGCATTGACAGGCATCTGGGAGAGCCACATAAATTTAAAAGAGAGTGGTCCAGTGTAATGCGGTGTGTAGCTGTCTTTGTTGGTATAAATCATGCCAGCGCTAAAGTGGATTTTGATAACAACATACAGCTGTCTCTTACACTGGCCGCACTATCCATTGGACTGTGGTGGACTTTCGATAGATCCAGAAGTGGTTTTGGCCTTGGAGTCGGAATTGCTTTCTTGGCAACCATGGTCACTCAACTGCTAGTCTACAATGGTGTTTATCAGTACACATCTCCAGATTTTCTCTATGTACGTTCTTGGTTACCCTGCATTTTTTTTGCCGGAGGCATAACAATGGGAAACATTGGTCGACAGCTGGCACTGTATGAATGTAAAGTCATCGCAGAAAAATCTCATCAGGAATGA
>Homo sapiens insig2
ATGGCAGAAGGAGAGACAGAGTCACCTGGGCCCAAAAAGTGTGGCCCATATATTTCATCTGTCACTAGCCAGAGTGTGAACTTGATGATTCGAGGAGTAGTGCTATTTTTTATTGGAGTATTTCTTGCATTAGTGTTAAATTTACTTCAGATTCAGAGAAATGTGACGCTCTTTCCACCTGATGTGATTGCAAGCATCTTTTCTTCTGCATGGTGGGTACCCCCATGCTGTGGCACGGCTTCAGCTGTGATTGGGTTATTATACCCCTGCATTGACAGACATCTAGGAGAACCACATAAATTTAAAAGAGAGTGGTCCAGTGTAATGCGGTGTGTAGCAGTCTTTGTTGGTATAAATCATGCCAGTGCTAAAGTGGATTTCGATAACAACATACAGTTGTCTCTCACACTGGCTGCACTATCCATTGGACTGTGGTGGACTTTTGATAGATCTAGAAGTGGTTTTGGCCTTGGAGTAGGAATTGCCTTCTTGGCAACTGTGGTCACTCAACTGCTAGTATATAATGGTGTTTACCAATATACATCTCCAGATTTCCTCTATGTTCGTTCTTGGTTACCATGTATATTTTTTGCTGGAGGCATAACAATGGGAAACATTGGTCGACAACTGGCAATGTACGAATGTAAAGTTATCGCAGAAAAATCTCATCAGGAATGA
>Oryctolagus cuniculus insig2
ATGGCAGAAGGAGAGACAGAATCACCAGGGCCCAAAAAGTGTGGCCCATATATCTCATCTGTCACTAGCCAGAGTGTGAACTTGATGATTCGAGGAGTAGTGCTGTTTTTTATTGGAGTATTTCTGGCATTAGTATTAAACTTACTGCAGATTCAGAGAAATGTGACGCTCTTTCCACCTGACGTGATTGCAAGCATCTTTTCTTCTGCATGGTGGGTACCACCATGCTGTGGCACAGCCTCAGCTGTGATTGGGTTATTATACCCCTGCATTGACAGGCACCTAGGAGAACCACATAAATTTAAAAGAGAGTGGTCCAGTGTAATGCGATGTGTAGCTGTCTTTGTTGGTATAAATCATGCCAGTGCTAAAGTGGATTTTGATAACAACATACAGTTGTCTCTCACACTGGCTGCACTATCTATTGGACTGTGGTGGACTTTTGATAGATCTAGAAGTGGTTTTGGCCTTGGAGTAGGAATCGCTTTCTTGGCAACCGTGGTCACTCAGCTGCTAGTTTATAATGGTGTTTATCAATATACTTCTCCAGATTTTCTCTATGTTCGTTCATGGCTACCGTGTATATTTTTTGCTGGAGGCATAACAATGGGAAACATTGGTCGACAACTGGCAATGTATGAATGTAAAGTTATTGCAGAAAAATCTCATCAGGAATGA
>Calidris pugnax insig2
ATGGCAGAAAACGATGCAATGCCAACCTTACCAAAAAAGTGTGGCCCTTACATTTCATCTGTAACCAGTCGTGGCATGAATTTGGTAATTCGTGGTATAGTGCTGTTTTTTATTGGCGTATTTCTTGCATTAGTATTAAACTTACTTCAGATCCAGAGAAACGTTACTCTCTTCCCCCCTGATGTGATCACAAGCATCTTCTCCTCAGCTTGGTGGGTTCCACCTTGCTGTGGCACAGCATCAGCTGTGATTGGGTTATTGTACCCATGCATGGACAGACATCTGGGAGAGCCACATAAATTTAAGAGAGAATGGTCCAGTGTGATGCGATGTGTAGCAGTCTTTGTGGGAATAAATCATGCCAGCGCTAAAGTGGATTTTGCCAACAATATCCAGTTGTCTCTCACGTTAGCAGCCTTGTCAATTGGACTGTGGTGGACGTTTGATAGATCACGAAGTGGCTTTGGTCTTGGAGTAGGAATTGCTTTCCTGGCCACGTTGGTGTCACAACTTCTGGTCTACAATGGAGTTTATCAATACACGTCTCCAGATTTCCTTTATGTTCGTTCCTGGTTGCCATGTATATTTTTTGCTGGTGGAATAACCATGGGCAATATTGGCAGGCAGCTGGCAATGTATGAATGCAAAGTCATTGCAGAGAAGTCTCATGAGGACTGA
>Corvus brachyrhynchos insig2
ATGGCAGAAAATGATGCAATGCCAACCTTACCAAAAAAGTGTGGCCCGTACATTTCATCTGTAACCAGTCGGGGCATGAATTTGGTAATTCGTGGTGTAGTGCTGTTTTTTATTGGTGTATTTCTTGCATTAGTGTTAAACTTGCTTCAGATCCAGAGAAATGTTACTCTCTTCCCCCCTGACGTGATCACAAGCATCTTCTCCTCAGCTTGGTGGGTGCCACCTTGCTGTGGCACAGCATCAGCTGTGATTGGGTTATTGTACCCCTGCATGGACAGACATCTGGGAGAGCCACATAAGTTCAAGAGAGAATGGTCCAGTGTAATGCGATGTGTAGCAGTCTTTGTGGGAATAAATCATGCCAGTGCTAAGGTGGATTTTGCCAACAATATCCAGCTGTCTCTCACTTTGGCAGCCCTGTCCATTGGGCTGTGGTGGACCTTTGACAGGTCACGAAGCGGCTTTGGTCTTGGAGTAGGAATTGCTTTCCTGGCCACATTGGTGTCACAGCTTCTGGTATACAATGGAGTTTATCAATACACCTCTCCAGACTTCCTCTATGTTCGTTCCTGGTTGCCATGTATATTTTTTGCTGGTGGAATAACAATGGGCAATATTGGCAGGCAGCTGGCAATGTATGAATGCAAAGTCATTGCAGAGAAGTCTCACGAGGACTGA
>Callithrix jacchus insig2
ATGGTGGAAGAAGAGACAGAGTCACCTGGGCCCAAAAAGTGTGGCCCGTATATCTCATCTGTCACTAGCCAGAGTGTGAACTTGATGATTCGAGGAGTAGTGCTATTTTTTATTGGAGTATTTCTTGCATTAGTGTTAAATTTACTTCAGATTCAGAGAAATGTCACGCTCTTTCCACCTGATGTGATTGCAAGCATCTTTTCTTCTGCATGGTGGGTACCACCCTGCTGTGGCACAGCTTCAGCTGTGATTGGGTTATTATACCCCTGCATTGACAGACATCTAGGAGAACCACATAAATTTAACAGAGAGTGGTCCAATGTAATGCGGTGTGTAGCAGTCTTTGTTGGCATAAATCATGCCAGTGCTAAACTGGATTTTGATAACAACATACAGTTGTCTCTCACACTGGCTGCACTATCCGTTGGACTGTGGTGGACTTTTGATAGATCTAGAAGTGGTTTTGGCCTTGGAGTAGGAATCGCTTTCTTGGCAACCGTGGTCACTCAATTGCTAGTATATAATGGTGTTTATCAATATACATCTCCAGATTTCCTCTATGTTCGTTCTTGGTTACCATGTATATTTTTTGCTGGAGGCATAACAATGGGAAACATTGGTCGACAACTGGCAATGTATGAATGTAAAGTTATCGCAGAAAAATCTCATCAGGAATGA
>Balaenoptera acutorostrata insig2
ATGGCGGAAGGAGAGACACAGTCACCCGGGCCCAAAAAGTGTGGTCCCTATATCTCATCTGTCACTAGCCGAAGTGTGAACTTGATGATTCGAGGAGTAGTGCTGTTTTTTATTGGAGTATTTCTTGCATTAGTGTTAAATTTACTTCAGATTCAAAGAAATGTGACGCTTTTTCCACCTGATGTGATTGCAAGCATCTTTTCTTCAGCATGGTGGGTACCGCCGTGCTGTGGCACAGCTTCAGCCGTGATTGGGTTATTATACCCCTGCATTGACAGGCATCTAGGAGAACCACATAAATTTAAAAGAGAGTGGTCCAGTGTAATGCGGTGTGTAGCCGTCTTTGTTGGTATAAATCATGCCAGCGCTAAAGTGGATTTTGATAACAACATACAGTTGTCTCTCACACTGGCTGCACTATCCATTGGACTGTGGTGGACTTTTGATAGATCTAGAAGTGGTTTTGGCCTCGGAATAGGAATTGCTTTCTTGGCAACTTTGGTCACTCAACTGCTAGTCTATAACGGTGTTTATCAATATACATCTCCAGATTTTCTCTATGTTCGCTCTTGGTTACCGTGTATATTTTTTGCCGGAGGCATAACAATGGGAAACATCGGTCGACAGCTGGCAATGTATGAATGTAAAGTTATCGCAGAAAAATCTCATCAAGAATGA
>Balaenoptera bonaerensis insig2
ATGGCGGAAGGAGAGACACAGTCACCCGGGCCCAAAAAGTGTGGTCCCTATATCTCATCTGTCACTAGCCGAAGTGTGAACTTGATGATTCGAGGAGTAGTGCTGTTTTTTATTGGAGTATTTCTTGCATTAGTGTTAAATTTACTTCAGATTCAGAGAAATGTGACGCTTTTTCCACCTGATGTGATTGCAAGCATCTTTTCTTCAGCATGGTGGGTACCGCCGTGCTGTGGCACAGCTTCAGCCGTGATTGGGTTATTATACCCCTGCATTGACAGGCATCTAGGAGAACCACATAAATTTAAAAGAGAGTGGTCCAGTGTAATGCGGTGTGTAGCCGTCTTTGTTGGTATAAATCATGCCAGCGCTAAAGTGGATTTTGATAACAACATACAGTTGTCTCTCACACTGGCTGCACTATCCATTGGACTGTGGTGGACTTTTGATAGATCTAGAAGTGGTTTTGGCCTCGGAATAGGAATTGCTTTCTTGGCAACTTTGGTCACTCAACTGCTAGTCTATAACGGTGTTTATCAATATACATCTCCAGATTTTCTCTATGTTCGCTCTTGGTTACCGTGTATATTTTTTGCCGGAGGCATAACAATGGGAAACATCGGTCGACAGCTGGCAATGTATGAATGTAAAGTTATCGCAGAAAAATCTCATCAAGAAtga
>Delphinapterus leucas insig2
ATGGCGGAAGGAGAGACACAGTCACCTGGGCGCAAAAAGTGTGGTCCCTATATCTCATCTGTCACTAGCCGAACTGTGAACTTGATGATTCGAGGAGTAGTGCTGTTTTTTATTGGAGTATTTCTTGCATTAGTGTTAAATTTACTTCAGATTCAGAGAAATGTGACGCTCTTTCCACCTGATGTGATTGCAAGCATCTTTTCTTCAGCATGGTGGGTACCGCCATGCTGTGGCACAGCTTCAGCCGTGATTGGGTTATTATACCCCTGCATTGACAGGCATCTAGGAGAACCACATAAATTTAAAAGAGAGTGGTCCAGTGTAATGCGGTGTGTAGCCGTCTTTGTTGGTATAAATCATGCCAGCGCTAAAGTGGATTTTGATAACAACATACAGTTGTCTCTCACACTGGCTGCACTATCCATTGGACTGTGGTGGACTTTTGATAGATCTAGAAGTGGTTTTGGCCTTGGAATAGGAATTGCTTTTTTGGCAACTTTGGTCACTCAACTGCTAGTCTATAATGGTGTTTATCAGTATACATCTCCAGATTTTCTCTATGTTCGCTCTTGGTTACCATGTATATTTTTTGCTGGAGGCATAACAATGGGAAACATCGGTCGACAACTGGCAATGTATGAATGTAAAGTTATTGCAGAAAAATCTCATCAAGAAtga
>Phocoena phocoena insig2
ATGGCGGAAGGAGAGACACAGTCACCTGGGCGCAAAAAGTGTGGTCCCTATATCTCATCTGTCACTAGCCAAACTGTGAACTTGATGATTCGAGGAATAGTGCTGTTTTTTATTGGAGTATTTCTTGCATTAGTGTTAAATTTACTTCAGATTCAGAGAAATGTGACGCTCTTTCCACCTGATGTGATTGCAAGCATCTTTTCTTCAGCATGGTGGGTACCGCCATGCTGTGGCACAGCTTCAGCCGTGATTGGGTTATTATACCCCTGCATTGACAGGCATCTAGGAGAACCACATAAATTTAAAAGAGAGTGGTCCAGTGTAATGCGGTGTGTAGCCGTCTTTGTTGGTATAAATCATGCCAGCGCTAAAGTGGATTTTGATAACAACATACAGTTGTCTCTCACACTGGCTGCACTATCCATTGGACTGTGGTGGACTTTTGATAGATCTAGAAGTGGTTTTGGCCTTGGTATAGGAATTGCTTTCTTGGCAACTTTGGTCACTCAACTGCTAGTCTATAATGGTGTTTATCAATATACATCTCCAGATTTTCTTTATGTTCGCTCTTGGTTACCATGTATATTTTTTGCTGGAGGCATAACAATGGGAAACATCGGCCGACAACTGGCAATGTATGAATGTAAAGTTATCGCAGAAAAATCTCATCAAGAAtga
>Physeter catodon insig2
ATGGCGGAAGGAGAGACACAGTCACCTGGGCCCAAAAAGTGTGGTCCCTATATCTCATCTGTCACTAGCCGAAGTGTGAACTTGATGATTCGAGGAGTAGTGCTGTTTTTTATTGGAGTATTTCTTGCATTAGTGTTAAATTTACTTCAGATTCAGAGAAATGTGACGCTCTTTCCACCTGATGTGATTGCAAGCATCTTTTCTTCAGCATGGTGGGTACCGCCGTGCTGTGGCACAGCTTCAGCCGTGATCGGGTTATTATACCCCTGCATTGACAGGCATCTAGGAGAACCACATAAATTTAAAAGAGAGTGGTCCAGTGTAATGCGGTGTGTAGCCGTCTTTGTTGGTATAAATCATGCCAGCGCTAAAGTGGATTTTGATAACAACATACAGTTGTCTCTCACACTGGCTGCACTATCCATTGGACTGTGGTGGACTTTTGATAGATCTAGGAGTGGTTTTGGCCTTGGAATAGGAATTGCTTTCTTGGCAACTTTGGTCACTCAACTGCTAGTCTATAATGGTGTTTATCAATATACATCTCCAGATTTTCTCTATGTTCGCTCTTGGTTACCATGTATATTTTTTGCTGGAGGCATAACAATGGGAAACATCGGTCGACAGCTGGCAATGTATGAATGTAAAGTTATCGCAGAAAAATTTCATCAAGAAtga
>Tursiops aduncus insig2
ATGGCGGAAGGAGAGACACAGTCACCTGGGCCCAAAAAGTGTGGTCCCTATATCTCATCTGTCACTAGCCGAACTGTGAACTTGATGATTCGAGGAGTAGTGCTGTTTTTTATTGGAGTATTTCTTGCATTAGTGTTAAATTTACTTCAGATTCAGAGAAATGTGACGCTCTTTCCACCTGATGTGATTGCAAGCATCTTTTCTTCAGCATGGTGGGTACCGCCATGCTGTGGCACAGCTTCAGCTGTGATTGGGTTATTATACCCCTGCATTGACAGGCATCTAGGAGAACCACATAAATTTAAAAGAGAGTGGTCCAGTGTAATGCGGTGTGTAGCCGTCTTTGTTGGTATAAATCATGCCAGCGCTAAAGTGGATTTTGATAACAACATACAGTTGTCTCTCACACTGGCTGCACTATCCATTGGACTGTGGTGGACTTTTGATAGATCTAGAAGTGGTTTTGGCCTTGGAATAGGAATTGCTTTCTTGGCAACTTTGGTCACTCAACTGCTAGTCTATAATGGTGTTTATCAATATACTTCTCCAGATTTTCTCTATGTTCGCTCTTGGTTACCATGTATATTTTTTGCTGGAGGCATAACAATGGGAAACATCGGTCGACAACTGGCAATGTATGAATGTAAAGTTATCGCAGAAAAATCTCATCAAGAAtga
>Orcinus orca insig2
Atggcggaaggagagacacagtcacctgggcccaaaaagtgtggtccctatatctcatctgtcactagccgaactgtgaacttgatgattcgaggagtagtgctgttttttattggagtatttcttgcattagtgttaaatttacttcagattcagagaaatgtgacgctctttccacctgatgtgattgcaagcatcttttcttcagcatggtgggtaccgccatgctgtggcacagcttcagccgtgattgggttattatacccctgcattgacaggcatctaggagaaccacataaatttaaaagagagtggtccagtgtaatgcggtgtgtagccgtctttgttggtataaatcatgccagcgctaaagtggattttgataacaacatacagttgtctctcacactggctgcactatccattggactgtggtggacttttgatagatctagaagtggttttggccttggaataggaattgctttcttggcaactttggtcactcaactgctagtctataatggtgtttatcaatatacatctccagattttctctatgttcgctcttggttaccatgtatattttttgctggaggcataacaatgggaaacatcggtcgacagctggcaatgtatgaatgtaaagttatcgcagaaaaatctcatcaagaatga

>Homo sapiens insig1
ATGCCCAGATTGCACGACCACTTCTGGAGCTGCTCCTGTGCGCACAGCGCGAGGCGCCGAGGCCCCCCGCGAGCCAGCGCCGCGGGGCTGGCGGCCGGGGAGATGATCAACGTTTCCGTGTCCGGGCCCCTGGCGGCCCACGGTGCCCCGGACCATCATCGCCTGTTGCAGAGGAGCCTCGTGCTCTTCTCGGTTGGGGTGGTCCTAGCCCTGGTGCTCAACCTGCTGCAGATCCAGAGGAATGTCACTCTCTTCCCCGAGGAGGTGATCGCCACCATCTTTTCCTCCGCCTGGTGGGTCCCTCCCTGCTGCGGGACAGCAGCTGCTGTTGTTGGCCTACTGTACCCCTGTATCGACAGTCACCTCGGAGAACCCCACAAATTTAAGAGAGAATGGGCCAGTGTCATGCGCTGCATAGCAGTTTTTGTTGGCATTAACCACGCCAGTGCTAAATTGGATTTTGCCAATAATGTCCAGCTGTCCTTGACTTTAGCAGCCCTATCTTTGGGCCTTTGGTGGACATTTGATCGTTCCAGAAGTGGCCTTGGGCTGGGGATCACCATAGCTTTTCTAGCTACGCTGATCACGCAGTTTCTCGTGTATAATGGTGTCTATCAGTATACATCCCCAGATTTCCTCTATATTCGTTCTTGGCTCCCTTGTATATTTTTCTCAGGAGGCGTCACGGTGGGGAACATAGGACGACAGTTAGCTATGTGTGAGAGGAAGATTTTGGAAGAAAATCTGACTGTGGAT
>Alligator mississippiensis insig1
ATGCCCAGGCTGGAGGGGCGCGCCCGCGGGAGCGGCACGGCGGGGGCGATGGTGGAGGCGGAGGCGCGGCCGCGCTGGAGCCCGCATCTGGTGCAGCGCAGCCTGGTGCTGTTCGCGGTGGGCGCCTTCATGGCGCTGGTGCTGAACCTGCTGCAGGTGCAGCGCAACGTGACGCTGTTCCCCGAGGAGGTCATGGCCACGCTCTTCTCCTCCGCCTGGTGGGTGCCCCCGTGCTGCGGCACCGCCGCAGCTGTTGTTGGCCTGCTGTACCCCTGCATTGACAGTCATCTTGGAGAACCCCACAAATTCAAGAGAGAATGGGCCAGCGTAATGCGATGTATAGCAGTTTTTGTTGGCATTAACCATGCAAGTGCTAAATTGGATTTTGCAAACAATGTCCAGCTGTCACTGACTCTAGCAGCATTGTCACTGGGCCTCTGGTGGACATTTGATCGTTCAAGAAGTGGTCTTGGTCTCGGAATTACGATAGCTTTTGTAGCAACTCTGATCACTCAATTTCTTGTATACAATGGTGTTTATCAGTATACATCCCCAGACTTCCTTTATATCCGTTCTTGGCTACCCTGTATATTTTTCTCAGGAGGTGTGACTGTAGGCAACATAGGACGGCAACTTGCTATGGGTATTCCTGAAAAACCACACAATGAC
>Danio rerio insig1
ATGCCAAGACTAGAGGAACATTGTTGGAGCTGCTCCTGTTCGACCAGTGTGAAGACGAAGGACCTGTCAAGCGCCGGCTGGATTGTCTGTAAAACGGAAATGATGTCCATCATAACCTCAGTGCTGAGCCACGCGTACGGCTCTCTGCACAGCCTCCAGTCCGCCAATTTAATTCGACGGGGGCTTGTGTTGTTTATCGTGGGAGTTGTGCTCGCTTTGGTGTTAAACTTACTACAGATCCAGAGAAACGTTACATTGTTTCCAGAGGAAGTGCTGGACACGCTATTTTCGTCCGCCTGGTGGATTCCCCTCTGCTGTGGCACCGCTGCTGCTGTGGTTGGTCTGTTGTACCCCTGCTTGGACCACCATCTTGGAGAACCACACAAGTTCAAGCGGGAGTGGGCAAGCGTGATGCGCTGCATTGCTGTCTTTGTGGGCATCAATCACGCCAGTGCTAAACTGGACTTTGCTAACAATGTGCAGCTATCACTAACTCTGGCTGCCCTGTCTCTGGGTCTGTGGTGGACATTTGACCGCTCCAGGAGTGGCTTTGGTTTAGGGCTGACCACTGCCCTGCTGGCCACTCTCATTGCTCAGCTGCTGGTCTACAACGGCATCTACCAGTATACTTCTCCAGACTTCTTGTATGTCCGTTCATGGCTGCCTTGTATATTCTTCTCTGGCGGAGTGACTGTTGGAAATATTGGCAGACAACTAGCTATGGGCTCGACTGAGAAGATTCATAATGAC
>Xenopus tropicalis insig1
ATGCAAACACTAGAGGAGCACTGCTGGAGTTGCTCTTGCACCCGAGGAAGAGACAAGAAGGGTACAAGGCTCAGCACCTGGCTAGCCCAAAGAGCTAAAGCCATGTCCTCCTTAAACTCTCTCCTCAGCCTTGCCTACCACACCCTGGCCAGCAGCGAAGGTCGGAGCCTTATCCGGAGAAGCCTCGTACTCTTTGCCGTTGGTGTGTTCCTTGCTTTGGTCCTAAATTTACTTCAGATCCAAAGGAATGTGACTCTGTTTCCAGAGGAAGTCATTGCTACCATATTTTCCTCTGCTTGGTGGGTCCCTCCATGTTGTGGAACTGCAGCTGCTGTGGTAGGACTGCTGTATCCCTGCATTGACAGCCATCTTGGAGAACCACATAAATTCAAGAGAGAATGGGCCAGCGTGATGAGATGCATAGCCGTTTTTGTCGGAATCAACCACGCGAGTGCTAAACTTGATTTTGCCAATAACGTCCAACTGTCTCTAACACTAGCAGCCTTGTCTTTGGGACTGTGGTGGACCTTTGATCGTTCCAGAAGTGGTCTGGGCCTTGGCATTACAATTGCCTTCCTTGCCACACTAATAACACAGTTTCTTGTCTACAATGGCGTATACCAGTACACCTCCCCAGACTTCCTGTACATTAGATCATGGCTGCCTTGTATCTTTTTCTCGGGAGGAGTGACTGTCGGGAACATAGGAAGGCAATTAGCAATGGGTTCTTCGGAAAAGACGCACAGCGAC
>Gallus gallus insig1
ATGCCCCGGCTGGAGAGCGGCGCCTGGAGCTGCTCCTGCGCGGCCCGAGCGCGGCACGCGGCGAGGCCGGGGGAGGCGGCCCCGAAGGCGGACGCCAGCCCTTCGCCCAGCGCGGGACGTGCGGAGCGGGAGGCCTCCGGCGGCTCCGCCACGACGTGGCGGCAGCACCTGGTGCAGCGCAGCGTCGTGCTTTTCGTGGTGGGCGCCTTCATGGCGCTGGTGCTGAACCTGCTGCAGATCCAGCGTAACGTCACGCTGTTTCCCGACGAGGTCATCGCCACGCTCTTCTCCTCCGCCTGGTGGGTGCCGCCGTGCTGCGGGACAGCGGCAGCTGTTGTTGGCCTGCTGTACCCCTGCATTGACAGCCACCTTGGGGAACCACACAAGTTCAAAAGGGAGTGGGCGAGCGTGATGCGATGTATAGCAGTTTTTGTTGGCATTAATCATGCAAGTGCTAAACTAGATTTTGCCAACAATGTCCAGCTGTCCCTGACTCTTGCAGCCTTATCACTGGGTCTTTGGTGGACATTTGATCGTTCAAGAAGTGGCCTCGGACTGGGAATTACAATAGCATTTGTAGCAACTCTGATAACCCAGTTCCTTGTATATAATGGTGTTTATCAGTATACGTCCCCAGATTTTCTATACATCCGTTCTTGGCTTCCTTGCATATTTTTCTCAGGAGGAGTGACCGTAGGAAACATAGGACGCCAGCTGGCTATGGGTATTCCAGAGAAACCACACAATGAC
>Callorhinchus milii Insig1
ATGCCCAGGATCGAAGAGGCTTGTTGGACGTGCAGTTGCACAAGAGCTCGCACATCCAAAACCACCTCCGGCACTCTGCTCGTGGCCAAAGTCCACGAGATGATGACCATCGTTACCTCCATCTTGGGCAGCGCCTACTGCTCTCTGCTTAGCAGCCAAACCTTGAACATGTTCCGTCGAGGCTTCGTCCTCTTCACCGTGGGTGTCTTCCTCGCACTGGTGCTCAACCTGCTCCAGATCCAAAGGCACGTGACCCTTTTCCCCGAGGAGGTTATCGCCACCATCTTCTCCTCCGCCTGGTGGGTGCCTCCTTGCTGCGGCACAGCTGCAGCTGTGGTGGGTTTGCTGTATCCCTGCATCGACAGCCACCTCGGGGAGCCGCACAAGTTCAAAAGAGAATGGGCGAGCGTGATGCGCTGTGTGGCGGTGTTTGTTGGAATCAATCATGCCAGTGCTAAATTAGACTTTGCGAATAACATGCAACTGTCGCTGACTCTGGCCGCTCTCTCCCTCGGCCTCTGGTGGACGTTTGATCGTTCCAGAAGCGGATTTGGACTTGGAATTACAATAGCCTTCCTCGCCACCCTGGTCACTCAGCTCCTGGTCTATAATGGCGTCTACCAGTACACCTCACCGGACTTCCTGTACATCCGTTCCTGGCTGCCCTGTATATTTTTCTCTGGAGGAGTGACTGTAGGAAACATAGGAAGGCAACTAGCCATGATAACCCACAAGGACTGCCATGACAAGGTACATATGGAT
>Amphimedon queenslandica Insig-1/Insig-2
ATGCTGCCGCCTCGCTGGGAGACAGAGACTACAGATAGCAATGGGGCCAGAGAAACCTGTGCTTTTATTTCAAGAGGCCTTATACTATTCGCCATTGGTTGCATTATTAGAATGGCGCTGGATTTGTTGCAAGTTGAGGCTAAATTCTCTACACTCTGGCTAGTACCAGTCAGTGGCCTAGCTGCTGCATGCATTGGTTTGTTGTATCCTTACGTGACATCAAATATGAGTGACCCTCCTGATGGTGCAATGATCATCAGGTGTATTGCTGTCTTTGTTGGAGTCTATCAAGCAAGCACTAAAATATATTTTTCGAGTTACTTTGAGCTGTTCATGACACTAATAGCTCTGGCAGTTGGGATGTGGTGGCTCTTCGACAGGAGCAAGTCAGGACTCACTTTCTGTCTCCTGTTAGCATTCATTTTAGCATCAGTAACTCAGTTTCTGTACTACAAATACACAAGACATCTTGTTGGCAGCGAGTTCCTTTATCCAAGAGCTTGGGCCATATATTTCACAGTCTGTGTTCTGTTTGGTACCATTGGCCGCTGGGTACAGCAGCTGGAGTATCAATGA
>Crassostrea gigas Insig-1/Insig-2
ATGGGTCTACTCTTGAGAGGGACGGTGCTCTTCATGATCGGCAACTTCTTTGCCGTGTTTATGAACCTGCTGCAAATAAATCGTAACGTGTCATTGATGCCACCAGAGCTTCTAGAGAACCTCTTCCTGAAGGAATGGTGGGTTCCACCCATGTGTGGAGCCGCTGCAGTGTTGATCGGACTTCTGTATCCATGCCTAGATCGTCACCTGAGCAATCCCGACTCCCACAAAGGGGAGTGGTCTAAGGTCATGAGATGTATTGCCGTATTCGTCGGAATCAACCACGCCAGTGCTAAACTGGACTTTGTGAACAACATGCAGCTCTCAATGACCCTGGCAGCCATGTCTATAGGACTGTGGTGGCTGTTTGACCGCTCCCCCTGTGGATTCGGCCTGGGGGTGGGGATTGCAGTCCTGGCCACTCTAGTCACACAGCTTCTAGTCTATAACGGTGTATACAACTATTCCAAAGCAGAGTTCCTGTTCGTGAGGTCATGGTTGCCATGCATATTCTTCTCAGGGGGTGTGACAATGGGAAACATCGGCCGACAGCTCGCATTGTATGATGAAAGTCCAGCATCTACCAAGCCAAAGACTGAT
>Lingula anatina Insig-1/Insig-2
ATGTCTACCTCTGCTGCCAGTCTCTTGACCAGAGGCTGTGTGCTGTTTGTGGTGGGTGTTATCTTTGCTTTGGTGCTGAACTTTCTACAAGTCCAGAGACGAATCACAGCATTCCGCGAGGAGTACCTGCTCCTGTCGTCAGCGTGGTGGGTGCCACCTAGTTGTGGCACAGCAGCAGCCATCATAGGTCTCCTGTATCCCTGCCTGGACAAACGTCTGGGAGAGTCCCACAAATACAGACAGGAATGGTCCAGTGTGATGAGGTGTATAGCAGTATTTGTAGGAATAAACCACGCCAGTGCTAAAATAGACTTTGCCAATAACTTCCAGTTGTCTCTTACACTGGCAGCTCTCTCTATAGGCTTGTGGTGGCTATTTGACAGGTCTAGGAGTGGCTTTGGCCTTGGCATCGCAATAGCCGTCCTGGCGACATTTGTGACGCAGTTACTGGTGTATCACGGTGTTTTTAGGTATACAGAACCAGATTTCCTCTATGTTAGATCATGGCTACCGAGCATATTTTTCTCAGGGGGAGTCACTATGGGGAACATAGGCAGACAGCTGGCTATTGATGATGTTGTCGATGAAAAAGAGCACCAAGAG
>Lottia gigantea Insig-1/Insig-2
ATGGCCAGTTGTCAAGCCTTGTTTCTACGTGGTACTGTGTTGTTTACAGTTGGAGTGTTTTTTGCCCTTGTTTTAAATTTACTGCAAGTTCAAAGACATGTGACCGTGTTTCCCCCAGAAGTTTTAGCCAGTATATTTTCTTCAGCTTGGTGGATTCCACCTAGTTGTGGCACTGCTGCTGCTGTAATAGGTCTCCTGTATCCATGCCTAGATACTAAACTAGGTGAAACACAGTATTATAAACGAGAATGGTCTAGTGTTATGAGATGTGTGGCTGTATTTGTTGGTATCAACCATGCTAGTGCTAAAATTGATTTTGCTAATAACATGCAGCTATCAGTAACATTAGCAGCTATGTCAATTGGGTTGTGGTGGTTGTTTGATAGATCTAGGAGTGGCTTTGGTCTTGGTGTTGGTATAGCAGTTCTTGCCACCTTCGTTACTCAGTTACTGGTCTACCATGGTGTTTATAGGTATACAGAGCCAGACTTCTTGTTTGTTAGATCTTGGTTACCATGCATATTTTTCTCTGGTGGTGTTACCATGGGTAATATTGGAAGACAACTTGCTATGTATGATGAAGTTGATACTGGGGCTAAAGAAAAGAATGAT
>Mnemiopsis leidyi Insig-1/Insig-2
ATGTCAACTTTAAGTTCCCAACCGGAGTTACCGCTCAGGATTGCGGTTTTGTTTCTTGCCGGAGTTGTATTCTCACTTTTGTTCTCTACATTGCTGATTCAGAGAGAGGTGACTTCGTTACCAACAGAGTTACTGAATGACATGGCGTCATCTGCATGGTGGGTTCCCATAGCCGCTGGAGTGCTGTCTCTTTGTGTCGGAATGCTCTATCCCACCGTAGACAGTATATACGGTACGAAGCCTGTATTGCAGTGTGACTGGTCGAACCTTATCCGCTGTTCTATCATCTTCTTCGGGATCAACCACGCCTGTATGAAACTGGACTACATTAACAGTGTACAGCTGTCAGTAACACTGGGTGTATTGTCTATCACTATGTGGTGGCTGTTTGACCGGACTGTATCAGGTCTGGTGGTCGGTCTTATCTCAACCTTCGTCTTCATATCCGTCTCCCAGTTCTTCGTCTATCACGGCTTTGCCAGTTATAAAGCTCCAGACTTCTTTCTGTTGAGGTCCTGGATTCCATCTCTCATATTCAGCGCTGTTATCACATTTGGTACCATCGGCAGACAGTTATCAGCATTTAGATTTACACACGCTCACGAAGAT
>Nematostella vectensis Insig-1/Insig-2
ATGTATCGTAAAATAGCTCCAGCAACTGTGAACACTGTCGTTCGAGGAGTCGTCTTATTCCTCATCGGAGGTTTTCTGGCGATGATGCTTTTTGTACTTTCTGTGAAAAGACGATGGGGATCGTTCCCTATGGAAATACTAGCCAAAGTCTATTCTACATTCTGGTGGATTCCTCCAAGTTGTGGGACGTTAGCGGCGTTTGTTGGGCTGATCTGCCCTTGTCTCGATACAAAACTTGGCAAGCCTCATAATTTCCAGAGAGAATGGTCAAGTGTTGCTCGCTGCGTCACGATGTTTGTAGGGATCAGCCACGCTATAGCAAAATTAAACTTCCACAGCAGCCACCAGCTGTTTTTATTTGTTGCCTGCACATCATTTTTACTGTGGTGGCTTTTTGATCGTTCTCAAAATGGCTTCAGCGTAGCTGTTCTCAGTGCTTTGGCTGCCGCTATAGTAGTTTATATGCTGGCCTATCTTGGTGTTTACAGATATAGAAGAATTATAGCAGTTGTACCAGGACTGTTTTTCGCTGGGGCAGTCACATTTAGCAACATTGGCAGACAGCTCGCCATGGTTGAGGTCCATGCTTTCAAGAAGGAGCACCTTGAA
>Octopus bimaculoides Insig-1/Insig-2
ATGGCAGTCGTCAGATATATGTTACGAGGCTGTGTTCTTTTTGTCACTGGAGTCTTTTTCACACTCGTTCTCAACCTCTTACAAGTACAACGCCAGCTCTCATTCCCACAAGAAGTCATCACAAATCTCTTTTCATCTACATGGTGGGTTCCCCCTACATGTGGGACAGCTGCTGCCATCATAGGTCTATTGTATCCATGTTTAGACAACAAATTGGGTGAACCCCACACTCACAGACGAGAATGGTCCAGTGTGATGCGGTGTGTGGCAGTGTTTGTTGGCATCAACCATGCCAGTGCTAAAATTGATTTTGCCAACAACATGCAACTATCAATGACCCTGGCTGCTATGTCTATAGGCCTCTGGTGGTTGTTTGATCGATCTCGCAGTGGTTTTGGTCTCGGTGTTGGAATCGCAGTCCTTGCTACATTCATTGCTCAACTTCTCGTCTATAACGGAGTTTACAGGTATACAGAACCTGATTTTTTATTTGTAAGGTCGTGGCTACCGTGTGTCTTCTTCTCTGGTGGTGTAACAATGGGTAACATAGGCCGACAGCTGGCAATGTATGACCGGAAAGAAGAAACAAAACAGAAAGATGAG
>Schistosoma mansoni Insig-1/Insig-2
ATGGGTATTAAACCTTATAAAATCTTCATTGTTCGTTTTACTGCATCACACACTCAGAAATCAGCTGATCCCGTAGTTAATTTACAAACGACGAAGTTTTCTGTGTTGGTTTACCGTGGTCTGTTGCTCTTTTTCCTGGGCATATGTTTTTGTTGGGCTTCCGAAGCACTACATAACATAAGAGGATTCACGGCTTCAAAAATATCATTTTACACAGAAACTGCTTTTTGGATATCATTCTGTTGCGGTGTTGCCTCAGTCACAGTAGGGCTTTTCTCTCCATGCGTTGACTCTAAACTTGGTGCCTATGATGCTTATAATAAGGAGTGGTCTTCAGTTCTGCGGTGTTCTGCTCTGTTCTTCGGTTTCAGCCATGCAACCGCTAGAATAGATTTTGCCACATACTCACAGCTATCCCTTACAGCAATTGGACTTTCTATTGCACTTTGGTGGGTATTTGACAGATCTCTTGTTGGATTTGTCTTTGGAATGGCAGTCGCATTAATTGCCACATTTATTTTTCAATCATTTGTTTGGAAACAGCTCTACAGATTTTCTCACCCGATGATGGCTGCTTGGTTGCCTTGTCTTTTCTTCTCTGGTGGTGTCGTCATTGTCCTGGTTGGCCGACAATTAGCGAAACCTGATGTTATGGCGCTAATGCAAAGAAAAGTCAAATAA
>Strongylocentrotus purpuratus Insig-1/Insig-2 (copy1)
ATGGCTTCTCAGGGGACACCTTCCCCTGCACAAAACCCCAGCGGTCAACCGTCCATACCCAGCGGTCAGCAGCCTAAGGAGAGCATGAGCGATCATTCCTTCGGCCACACCATGGCTATTCTACTAGACAGATGTCGATCCCTGTGCAGACGCGGCGTGGTTCTCTTCCTCATTGGCATCGTGATGGCCCTTGTACTGAACCTACTTCAAGTCCAAAATAACGTCACCTTGTTTCCTCCCGAGACACTCGACAGTATATCCTCCTCGGCCTGGTGGGTCGCTCCCTTCTGTGGCTCGGCTGCTGTACTTGTAGGACTGCTGTACCCTTGCATAGACGATAAGCTTGGAGAAACGCCTTACTACAAGAGAGAATGGTCTCATGTCATGCGATGTCTTGCCGTCTTCGTCGGAATCAACCATGCTTGTGCTAAAATCGAATTTGCCAACAACCTCCAGTTTTCTCTCACTTTGGCTGCAATGTCTCTTGGTTTGTGGTGGCTCTTTGATCGGTCAAGGAGTGGATTTGGTCTGGCCCTGACTATTGCCTTCTTAGCGACTCTCATCACACAACTCCTTGTGTATAAAGGAGTATACAGATACACAGAGCCTGACTTCCTGTACGTGCGATCCTGGCTTCCATGCGTCTTCTTCTCGGGAGGTGTAACGATAGGCAATATAGGCAGACAGCTTGCTCTGGTTGATCGTCAATTTGTGAAGGAGCACATGAGT
>Strongylocentrotus purpuratus Insig-1/Insig-2 (copy2)
ATGGTTTCTCAGGGGTCACCGTCCCCTGCGCAGAACCCCAGCGGTCAACCGTCCATACCCAGTGGTCAGCAGCCTAAGGAGAGCATTAGCGATCATTCCTTCGGCCACACCATGGCTATCCTACTAGACAGATGTCGATCCCTGTGCAGACGCGGCGTGGTTCTCTTCCTCATTGGCATCGTAATGGCCCTTGTACTGAACCTGCTTCAAGTCCAGAATAACGTCACCTTGTTTCCTCCCGAGACACTCGACAGTATATCCTCCTCGGCCTGGTGGGTTGCCCCCTTCTGTGGCTCGGCTGCTGTACTTGTAGGACTGCTGTACCCTTGCATAGACGATAAGCTTGGAGAAACGCCTTACTACAAGAGAGAATGGTCTCATGTCATGCGATGTCTTGCCGTCTTCGTCGGAATCAACCATGCTTGTGCTAAAATCGAATTTGCCAACAATCTCCAGTTTTCTCTCACTTTGGCTGCAATGTCTCTTGGTTTGTGGTGGCTCTTTGATCGGTCAAGGAGTGGATTTGGTCTGGCCCTGACCATTGCCTTCCTAGCGACTCTCATCACACAACTCCTTGTGTATAAAGGAGTATACAGATACACAGAGCCTGACTTCCTGTACGTGCGATCCTGGCTTCCATGCGTCTTCTTCTCGGGAGGTGTAACGATAGGCAATATAGGCAGACAGCTTGCTCTGGTTGATCGTCAATTTGTGAAGGAGCACATGAGT
>Branchiostoma floridae Insig-1/Insig-2
ATGCAGGTGCAAAGAAAAGTGACCCTGTTCCCCCCTGAGGTCATGATTACAATGTTCCAGTCCGCCTGGTGGGTACCACCAGCCTGTGGAGCAGGAGCAGCCATTATAGGACTGATGTACCCGTGTCTGGATAACAAGTTGGGAGAACCACACAGGTTCCAGAGGGAGTGGTCCAGTGTCATGAGATGTGTCGCTGTCTTTGTAGGAATCAACCATGCTAGTGCTAAAATCAATTTTGACAACAACATGCAGTTGTCGTTGACGCTGGCAGCCATGTCTATTGGGATGTGGTGGCTGTTCGACAGGTCACGGAGCGGCTTCGGACTCGGAGTGTTGATTGCTGTGCTGGCTACATTCGTTACACAACTCTTGGTCTACCATGGAGTATATAGATACACAGAACCAGACTTCTTGTACGTTCGTTCCTGGCTACCCTGTATCTTCTTTTCCGGAGGTGTCACGATGGGCAACATAGGCAGACAACTGGCCTTG
>Petromyzon marinus Insig2(copy1)
ATGGGCCGACTGGACTGGAGTGCCTTGGCCGCGTTTGCCAGCCCGTGGCTGCAGGGCCCGCTGAGCACCCACTCGTGGGTGAGCCTGGTGGCGCGGGGCGCCGTGCTGTTTGCCGTGGGCGTCTTCCTCGCGCTGGTGCTCAACCTGCTGCAGATCCAGCGCAACGTCACTCTCTTCCCACCCGACGTGATCGCCAGCCTCTTCTCCTCCGCGTGGTGGGTGCCGCTCTGCTGCGGCACTGCAGCAGTTGTCATTGGGCTGCTGTACCCCTGCATCGATAGACGCCTGGGGGAGCCTCACAAATTCAAGCGCGAGTGGTCGAGCGTAATGAGGTGTGTCGCCGTCTTCGTTGGAATCAACCACGCCAGTGCCAAAGTGGACTTTGCCAACAACATCCAGCTGTCGCTGACGCTGGCCGCCCTGTCCATCGGCCTGTGGTGGACATTTGACAGATCACGGAGTGGCTTTGGCCTTGGCATCGGCATCGCCTTCCTTGCGACGCTGGTCACGCAGTTGCTGGTCTACAACGGAGTGTACCAGTACACGTCCCCAGACTTCCTCTACGTGCGCTCCTGGCTGCCGTGTATATTTTTTGCAGGAGGAGTCACAATGGGGAACATCGGCCGGCAGCTCGCAATGTTCACAACAAAGCACATGCGTGACACTTCACACCCTCCC
>Petromyzon marinus Insig2(copy1)
ATGGGACCGGCTGTACGGGGAGCTGTCCGCCGGGCGGTAGTGCTGTTCGTGGTGGGAGCGACGCTCGCGCTGCTCATGGAGCTGCTCCTGCAGCCCCCGGCGTCGCGCCCTGGCCTCCTCTCGGCCGGCTGGTGGGTGCCGCCCGTGTGCGGCACGGCCGCCGCGGTGATCGGGCTGCTGTACCCATGCTTGGACAGCTGCCTGGGAGAACCTCACAAGCTGGAGCGCGAGTGGGCGAGCGTGCTGCGCTGCGTGGCCGTGTTTGTGGGCATCAACCACGCCAGTGCCAAGCTGGAATTTGCCAACCCGACGCAGCTGTCCCTGACGCTGGCCGCGCTCTCCCTGGGGTTGTGGTGGACATTCGACCGCTCGCGGGGAGGCGGTCTGGGCCTCGTCTGCGCCTGCGCCGCCACCCTCCTCACGCAGCTGCTGCTGCGCTGCGGCCTCGCGCAGTTCTCTGCAGACGACCTGCTGTCTGTGAGGTCATGGCTGCCATGCATTTTCTTCGCGGGAGGGGTCACGGTGGGGAGCATTGGGCGGCAGCTCGCCATG
