# Supplementary material for: Competitive oxidation and ubiquitylation on the evolutionarily conserved cysteine confer tissue-specific stabilization of Insig-2
Source: Nat Commun. 2020 Jan 17;11:379. doi: 10.1038/s41467-019-14231-w (PMC6969111; doi:10.1038/s41467-019-14231-w)
Supplement: Supplementary file 5 — Source Data [file 41467_2019_14231_MOESM5_ESM.xlsx]

## Sheet: Figure1b
Figure 1b
	tissue	gene	mice genotype	Mean relative mRNA expression(n=5)	Mean	STEVD	P Value
	liver	gp78	gp78+/+	0.972713	1.00103	0.0561352	1.18577e-06
				0.96469
				1.06568
			gp78-/-	0	0	0
				0
				0
		Insig-2	gp78+/+	1.02688	1.00045	0.0364171	0.202927
				0.958909
				1.01555
			gp78-/-	1.01215	1.08707	0.0916859
				1.18932
				1.05975
		SREBP-1a	gp78+/+	1.04744	1.00193	0.0751621	0.00181578
				0.969677
				0.984566
			gp78-/-	0.430951	0.609127	0.0538203
				0.46064
				0.422937
		SREBP-1c	gp78+/+	1.04744	1.00056	0.041274	2.89096e-05
				0.969677
				0.984566
			gp78-/-	0.430951	0.438176	0.0198626
				0.46064
				0.422937
		SREBP-2	gp78+/+	1.00695	1.00128	0.0618528	0.000202659
				0.936793
				1.06011
			gp78-/-	0.537228	0.537404	0.000152623
				0.537492
				0.537492
		Insig-1	gp78+/+	1.10662	1.00274	0.0919466	0.00694492
				0.931817
				0.969773
			gp78-/-	0.731926	0.731329	0.00402857
				0.727035
				0.735026
		HMGCR	gp78+/+	1.1258	1.00369	0.107188	0.00720889
				0.925145
				0.960126
			gp78-/-	0.661727	0.684695	0.0214581
				0.704228
				0.688132
		FDS	gp78+/+	1.06291	1.00156	0.0679699	0.000658162
				0.928491
				1.01327
			gp78-/-	0.57483	0.591831	0.0290707
				0.625398
				0.575265
		FAS	gp78+/+	1.1175	1.00631	0.135158	0.00257645
				0.855868
				1.04555
			gp78-/-	0.407039	0.456374	0.0438174
				0.490763
				0.47132
		ACC	gp78+/+	1.00469	1.00024	0.0270205	0.00768505
				0.971278
				1.02477
			gp78-/-	0.561239	0.668881	0.112422
				0.78554
				0.659866
		SCD-1	gp78+/+	1.0029	1.00126	0.0614861	9.44924e-05
				0.938974
				1.06191
			gp78-/-	0.414126	0.429089	0.0130102
				0.437726
				0.435416
		GPAT	gp78+/+	1.02966	1.00109	0.0565392	0.000704381
				0.935965
				1.03764
			gp78-/-	0.513441	0.535584	0.0641103
				0.60783
				0.48548
	muscle	gp78	gp78+/+	1.07916	1.0017	0.0718421	4.85312e-05
				0.988669
				0.937263
			gp78-/-	0	0	0
				0
				0
		Insig-2	gp78+/+	1.06353	1.00166	0.0700663	0.0873338
				1.01587
				0.925577
			gp78-/-	1.12033	1.10896	0.0435282
				1.06088
				1.14568
		SREBP-1a	gp78+/+	1.12727	1.00483	0.120569	0.114604
				1.00099
				0.886225
			gp78-/-	1.04774	1.26306	0.186831
				1.35905
				1.38238
		SREBP-1c	gp78+/+	1.01885	1.00041	0.0349728	0.317422
				0.96008
				1.02231
			gp78-/-	0.94219	0.942454	0.0807057
				0.861881
				1.02329
		SREBP-2	gp78+/+	0.886059	1.03309	0.309632	0.267622
				1.05474
				1.07002
			gp78-/-	1.29435	1.26665	0.0545658
				1.36898
				1.2586
		Insig-1	gp78+/+	1.12133	1.00685	0.140708	0.0919701
				1.04946
				0.849766
			gp78-/-	0.82079	0.817759	0.0472367
				0.76908
				0.863408
		HMGCR	gp78+/+	1.12795	1.01339	0.19345	0.736212
				1.12218
				0.790038
			gp78-/-	0.930809	1.06199	0.12993
				1.06452
				1.19063
		FDS	gp78+/+	1.08881	1.00203	0.0788467	0.476797
				0.934794
				0.982495
			gp78-/-	1.04487	1.04362	0.0471326
				0.995877
				1.09012
		FAS	gp78+/+	1.12388	1.00421	0.113131	0.0886538
				0.989726
				0.899012
			gp78-/-	0.782863	0.82841	0.0753945
				0.78693
				0.915436
		ACC	gp78+/+	1.1611	1.00652	0.141908	0.305404
				0.976314
				0.882148
			gp78-/-	0.835846	0.872036	0.138587
				0.755135
				1.02513
		SCD-1	gp78+/+	1.20817	1.00987	0.176664	0.0946242
				0.952185
				0.869263
			gp78-/-	1.14923	1.36281	0.217577
				1.35501
				1.58418
		GPAT	gp78+/+	1.04694	1.00101	0.0545535	0.134799
				1.01537
				0.940707
			gp78-/-	0.827166	0.895065	0.0815496
				0.872511
				0.985518

## Sheet: Figure2b
Figure 2b
		gp78+/+	gp78-/-
	0	1	1
	3	0.609747	0.897932
	5	0.236082	0.803669

## Sheet: Figure3b
Figure 3b
	gene	Differentiation(Day)	Relative mRNA expression	Mean	STEVD
	MRF4	0	1.22866	1.01404	0.206882
			0.815886
			0.997556
		2	1.17345	1.24945	0.129794
			1.39931
			1.17558
		4	1.84104	1.75691	0.0740145
			1.72786
			1.70182
		6	2.91268	3.37037	0.430299
			3.43174
			3.76669
	MyoG	0	1.17955	0.99011	0.234595
			0.847782
			0.943
		2	3449.2	3174.21	344.1
			2788.34
			3285.09
		4	15328.5	14982	334.229
			14661.6
			14955.9
		6	13398.3	13369.2	157.94
			13175
			13534.3
	MyHC-2A	0	0.9876
			1.3233	1.02219	0.401359
			0.755689
		2	3.39488	4.63799	1.09735
			5.04701
			5.4721
		4	11.3931	9.66076	1.52389
			9.06185
			8.52731
		6	8.85851	11.3248	3.12685
			14.8416
			10.2742
	MyHC-1	0	1.05353	1.00338	0.098844
			0.889511
			1.06709
		2	777.573	839.452	85.1082
			804.273
			936.51
		4	2184.43	1968.6	245.942
			2020.53
			1700.84
		6	1250.95	1379.76	113.117
			1425.4
			1462.92
	MyHC-2B	0	0.968871	1.04053	0.360946
			0.720793
			1.43193
		2	237.459	251.467	20.7564
			275.313
			241.629
		4	8236.23	8221.88	171.233
			8385.48
			8043.92
		6	6981.65	7969.79	865.249
			8336
			8591.71
	MyHC-2X	0	1.23303	1.02151	0.247253
			0.749678
			1.08181
		2	1069.73	1024.68	174.654
			1172.39
			831.91
		4	5235.84	4849.45	462.537
			4975.57
			4336.93
		6	3559.43	4486.15	848.394
			5224.57
			4674.46

## Sheet: Figure5a
Figure 5a
	cell	Differentiation(Day)	Mean fluorescent intensity	Relative FI	STEVD
	C2C12	0	29.82	0.972708	0.16238
			26.15	0.852996
			36	1.1743
		3	93.24	3.04143	0.209493
			86.14	2.80983
			98.96	3.22801
		6	119.25	3.88986	0.300842
			137.62	4.48907
			129.88	4.2366

## Sheet: Figure5e
Figure 5e
	gene	genotype	Differentiation(Day)	Relative mRNA expression	Mean	STEVD
	SREBP-1c	WT	0	1.07996	1.00296	0.108899	P Value(WT-0 VS IN2-KO-0)	0.110519
				0.925957
			6	0.578338	0.608855	0.0431571	P Value(WT-6 VS IN2-KO-6)	0.00858921
				0.639372
		Insig-2-KO	0	0.79043	0.790986	0.000785778
				0.791541
			6	0.997798	0.981211	0.0234579
				0.964624
	ACS	WT	0	1.02744	1.00037	0.0382895	P Value(WT-0 VS IN2-KO-0)	0.315759
				0.973292
			6	0.995701	1.11431	0.167745	P Value(WT-6 VS IN2-KO-6)	0.0152008
				1.23293
		Insig-2-KO	0	0.868378	0.921386	0.074964
				0.974394
			6	2.20961	2.29737	0.124106
				2.38512
	FAS	WT	0	1.05271	1.00132	0.0726725	P Value(WT-0 VS IN2-KO-0)	0.623557
				0.949932
			6	0.658413	0.680206	0.0308203	P Value(WT-6 VS IN2-KO-6)	0.0243038
				0.701999
		Insig-2-KO	0	1.05864	0.912065	0.20729
				0.765489
			6	1.14902	1.23426	0.120556
				1.31951
	SCD-1	WT	0	1.02957	1.00042	0.0412114	P Value(WT-0 VS IN2-KO-0)	0.0869451
				0.971284
			6	1.21211	1.20786	0.00601339	P Value(WT-6 VS IN2-KO-6)	0.0147885
				1.20361
		Insig-2-KO	0	0.88641	0.899405	0.0183765
				0.912399
			6	2.61241	2.45865	0.217448
				2.30489
	Glucokinase	WT	0	1.07285	1.00247	0.0995309	P Value(WT-0 VS IN2-KO-0)	0.389823
				0.932095
			6	0.392584	0.389493	0.0043709	P Value(WT-6 VS IN2-KO-6)	0.00581222
				0.386402
		Insig-2-KO	0	1.0948	1.08066	0.0199976
				1.06652
			6	1.6182	1.53086	0.12352
				1.44351
	SREBP-2	WT	0	0.998921	1	0.00152735	P Value(WT-0 VS IN2-KO-0)	0.00571766
				1.00108
			6	0.654201	0.650779	0.00483942	P Value(WT-6 VS IN2-KO-6)	0.964734
				0.647357
		Insig-2-KO	0	0.714114	0.690647	0.0331886
				0.667179
			6	0.605317	0.653173	0.0676792
				0.70103

## Sheet: Figure5g
Figure 5g
		Mean	Average	STEVD
	WT 0-1.tif	1.1213	1.02959	0.0795522
	WT 0-2.tif	0.988166
	WT 0-3.tif	0.97929
	WT 6-1.tif	4.78402	4.89842	0.629151
	WT 6-2.tif	5.57692
	WT 6-3.tif	4.33432
	IN2 0-KO-1.tif	1.15749	1.09776	0.0603125
	IN2 0-KO-2.tif	1.03688
	IN2 0-KO-3.tif	1.09889
	IN2 6-KO-1.tif	25.2308	28.142	2.5877
	IN2 6-KO-2.tif	29.0148
	IN2 6-KO-3.tif	30.1805

## Sheet: Figure7a
Figure 7a
		ROS Level	Average	Relative level	Relative average	STEVD
	NC	1501.3	1246.53	1.20438	1	0.177001
		1120.3		0.898732
		1118		0.896887
	PA	4161.4		3.33838	3.28479	0.593058
		3324.2		2.66676
		4798.2		3.84924

## Sheet: supplementary Figure 1e
Supplementary Figure 1e
		Relative mRNA expression	Relative mean	STEVD
	NC	0.997925	1	0.0755439
		1.07656
		0.925515
	si-UBE2G2	0.113985	0.127881	0.0125285
		0.138313
		0.131346

## Sheet: supplementary Figure 2a
Supplementary Figure 2a
		NC	PA	Pyocyanin	menadione	NAC	Trolox
	Relative ROS level	1.0578	3.33838	2.28611	4.01285	0.643932	0.44333
		0.98157	2.66676	2.31018	4.03304	0.634967	0.443518
		0.960632	3.84924	2.38014	4.00414	0.638666	0.447844
	Mean	1	3.28479	2.32548	4.01668	0.639188	0.444897
	STDEV	0.0511379	0.593058	0.0488465	0.0148242	0.00450497	0.00255334

## Sheet: supplementary Figure 2c
Supplementary Figure 2c
		C2C12 cell		1601 cell
		undifferentiation	differentiation
	Relative ROS level	0.990347	3.42424	2.48471
		1.00099	3.45987	2.57409
		1.00866	3.49363	2.60585
	Mean	1	3.45924	2.55488
	STDEV	0.00919686	0.0346995	0.0628109

[truncated: 5 more sheets: supplementary Figure 2d, supplementary Figure 2e, supplementary Figure 5a, supplementary Figure 5b, supplementary Figure 5c]
